# Supplementary material for: KMT2D maintains neoplastic cell proliferation and global histone H3 lysine 4 monomethylation
Source: Oncotarget. 2013 Nov 3;4(11):2144–53. doi: 10.18632/oncotarget.1555 (PMC3875776; doi:10.18632/oncotarget.1555)
Supplement: Supplementary file 2 [file oncotarget-04-2144-s002.xlsx]

## Sheet: KMT2D MACS peaks Hg19
KMT2D maintains neoplastic cell proliferation and global histone H3 lysine 4 monomethylation - Guo et al
Table S1. Analysis of KMT2D's ChIP-seq peak's overlap with H3K4me1 and H3K4me1/H3K27ac peaks in the HCT116 cell line. Three sheets are included: the list of 1605 KMT2D binding sites, the overlapping of KMT2D sites and H3K4me1 sites, and the KMT2D sites and H3K4me1/H3K27ac peaks.
No	Chr	Start	End
1	1	941570	942539
2	1	959804	960755
3	1	1014749	1015944
4	1	1279909	1281072
5	1	2071142	2072125
6	1	2143583	2144776
7	1	3229439	3230249
8	1	7325765	7327456
9	1	7461729	7462721
10	1	7609014	7610288
11	1	8177952	8178848
12	1	8242089	8243178
13	1	8933309	8934419
14	1	9360073	9360797
15	1	9885049	9886082
16	1	12538039	12539041
17	1	12609418	12610359
18	1	15586891	15588218
19	1	15678693	15679623
20	1	16125461	16127506
21	1	16402218	16403980
22	1	16469111	16473225
23	1	16499349	16501291
24	1	17053647	17054785
25	1	17222605	17223492
26	1	17559124	17560634
27	1	20940029	20941045
28	1	21059139	21060250
29	1	21649985	21652245
30	1	23157952	23159256
31	1	23523166	23523955
32	1	23854412	23855182
33	1	23888466	23889243
34	1	24691403	24692348
35	1	25894728	25895939
36	1	26215950	26217576
37	1	26218779	26219448
38	1	26946869	26948221
39	1	27866194	27867475
40	1	27868574	27869635
41	1	27977115	27977842
42	1	29210954	29211889
43	1	30181849	30183442
44	1	31643451	31644257
45	1	32040237	32042559
46	1	32409638	32410699
47	1	33224728	33227455
48	1	33564384	33565585
49	1	35228116	35229913
50	1	35248942	35249732
51	1	36615182	36616980
52	1	36839279	36840727
53	1	36851677	36852764
54	1	39582761	39583388
55	1	39864060	39864807
56	1	41384956	41385855
57	1	41433016	41434034
58	1	42248483	42249393
59	1	42419946	42420631
60	1	43401765	43402976
61	1	43406278	43408241
62	1	43672213	43673065
63	1	43838406	43839593
64	1	44047263	44048563
65	1	45139764	45140749
66	1	45272479	45274323
67	1	45645509	45646070
68	1	46648503	46650185
69	1	48337208	48338404
70	1	54481539	54482512
71	1	54953555	54954445
72	1	55029763	55030612
73	1	55894250	55895894
74	1	59314151	59315148
75	1	64127584	64129282
76	1	64808705	64809961
77	1	67009045	67009629
78	1	68849725	68851343
79	1	76703524	76704385
80	1	84719379	84720053
81	1	84831245	84831988
82	1	84971280	84972597
83	1	85754904	85755614
84	1	86072539	86073735
85	1	89239782	89240733
86	1	94158108	94159396
87	1	94166720	94168228
88	1	94244952	94246106
89	1	94765213	94766172
90	1	94790701	94791773
91	1	95045164	95046199
92	1	95329394	95330204
93	1	98789034	98789979
94	1	111019464	111020653
95	1	112135166	112136001
96	1	113246862	113248697
97	1	116088264	116089192
98	1	145542293	145543192
99	1	149910691	149911597
100	1	150576761	150577812
101	1	150949601	150950427
102	1	151167532	151168193
103	1	151918061	151918772
104	1	151960686	151962588
105	1	151964513	151966097
106	1	152019939	152021345
107	1	153517148	153518120
108	1	153537793	153539919
109	1	154390618	154391731
110	1	154904301	154905036
111	1	154944956	154945880
112	1	154972137	154975110
113	1	154989420	154990384
114	1	155162485	155163998
115	1	155931302	155932814
116	1	156083678	156084889
117	1	156092342	156094101
118	1	156095658	156097472
119	1	156099457	156100669
120	1	156716520	156717717
121	1	156866167	156867536
122	1	157989101	157990122
123	1	173836829	173838226
124	1	178505693	178507046
125	1	181081562	181082553
126	1	183133295	183133979
127	1	199728224	199729010
128	1	200452605	200453235
129	1	201244090	201245169
130	1	201430192	201431590
131	1	201682262	201683211
132	1	201683266	201684362
133	1	201991929	201992670
134	1	202053876	202055208
135	1	203481644	203482582
136	1	204026395	204027183
137	1	204048946	204050137
138	1	204385972	204387231
139	1	204485070	204486259
140	1	205418559	205419964
141	1	205718184	205719168
142	1	207180233	207181265
143	1	207494185	207495443
144	1	209825683	209826909
145	1	210566738	210567549
146	1	211688437	211689263
147	1	212686211	212687654
148	1	214620124	214620908
149	1	215287269	215288061
150	1	218758723	218759638
151	1	223888255	223889424
152	1	223894735	223896127
153	1	223959437	223960278
154	1	226186779	226187865
155	1	226315069	226316036
156	1	227002581	227003534
157	1	227544921	227545758
158	1	228996585	228997499
159	1	230029299	230030569
160	1	230219747	230220881
161	1	230240091	230241438
162	1	232673797	232674947
163	1	233248561	233249772
164	1	234859245	234860812
165	1	234907988	234908810
166	1	235132851	235134679
167	1	236073544	236074374
168	1	238036572	238037642
169	1	244327092	244327934
170	2	9374437	9375962
171	2	10422758	10423963
172	2	11076166	11076856
173	2	11969834	11970889
174	2	20778558	20779611
175	2	20783675	20785131
176	2	26220482	26221106
177	2	26234580	26235814
178	2	26240845	26241401
179	2	26946481	26948021
180	2	26980737	26981768
181	2	27543774	27544532
182	2	28806442	28807853
183	2	36876969	36877644
184	2	37416516	37417379
185	2	42064007	42064628
186	2	46165729	46166564
187	2	46190527	46192107
188	2	47260959	47262320
189	2	47270079	47271585
190	2	53580355	53581023
191	2	55130781	55132029
192	2	62530887	62532939
193	2	62805701	62806586
194	2	64586721	64587741
195	2	65058115	65059340
196	2	65065431	65066533
197	2	65609895	65610560
198	2	65803877	65804574
199	2	69134748	69136232
200	2	69997040	69997991
201	2	70335670	70336502
202	2	70555842	70556810
203	2	70823172	70824586
204	2	71454357	71455056
205	2	72342335	72343773
206	2	74967719	74968694
207	2	84331036	84331637
208	2	85146892	85147764
209	2	85173270	85174085
210	2	85185108	85186892
211	2	85695657	85696483
212	2	85725853	85726838
213	2	86190878	86191514
214	2	86667811	86668805
215	2	86931324	86932205
216	2	96925779	96926816
217	2	97222152	97223193
218	2	98485588	98486269
219	2	100907431	100908380
220	2	100908404	100909000
221	2	101741101	101742001
222	2	102843929	102844747
223	2	106020194	106021266
224	2	106535432	106536566
225	2	110858456	110859795
226	2	110863299	110864180
227	2	111790044	111790994
228	2	112456190	112456982
229	2	113401488	113403622
230	2	113449897	113451038
231	2	113997726	113999359
232	2	114045887	114046736
233	2	114735421	114736202
234	2	127821901	127823367
235	2	130998451	130999044
236	2	132426131	132427533
237	2	147631351	147632479
238	2	150278268	150279282
239	2	161061815	161062752
240	2	172873605	172874147
241	2	173117867	173118994
242	2	173306386	173307700
243	2	174516821	174517945
244	2	182655394	182656354
245	2	182675674	182676300
246	2	182741130	182742085
247	2	201629874	201631477
248	2	201809126	201809935
249	2	219270292	219271557
250	2	219759706	219760626
251	2	220571274	220572211
252	2	224590080	224590661
253	2	224725359	224726443
254	2	225349710	225350553
255	2	225543144	225544332
256	2	227050016	227050655
257	2	227526245	227527135
258	2	227860168	227860983
259	2	228682583	228683618
260	2	228727572	228728339
261	2	230272890	230273935
262	2	231658610	231659079
263	2	232468579	232470205
264	2	232506676	232508393
265	2	232530860	232532169
266	2	232537159	232538482
267	2	232572147	232573261
268	2	233457332	233458286
269	2	233766136	233767329
270	2	233852388	233853704
271	2	234259134	234259802
272	2	234883084	234883811
273	2	235934618	235935923
274	2	236302730	236303629
275	2	236617486	236618473
276	2	236735969	236736853
277	2	236986748	236987787
278	2	238207195	238208097
279	3	5019698	5021549
280	3	5028034	5029191
281	3	5036088	5037839
282	3	5054628	5055599
283	3	8670754	8671881
284	3	9437786	9439164
285	3	9925897	9926985
286	3	11137816	11138878
287	3	11178200	11179235
288	3	12800502	12801552
289	3	13578824	13580255
290	3	14473314	14474421
291	3	15688217	15689049
292	3	16101788	16102818
293	3	16142925	16143679
294	3	18140165	18141095
295	3	18336353	18337199
296	3	23726992	23727909
297	3	23781970	23783072
298	3	27575172	27576224
299	3	32010245	32011226
300	3	32461529	32462978
301	3	39192233	39195543
302	3	41309306	41310258
303	3	42191401	42192082
304	3	43219767	43221883
305	3	45175184	45175736
306	3	45208361	45209559
307	3	45859056	45860261
308	3	46557878	46559097
309	3	48513989	48515197
310	3	49395545	49396576
311	3	49506411	49508462
312	3	49937373	49938892
313	3	50353646	50355171
314	3	50664582	50665860
315	3	51377613	51378544
316	3	52161998	52162801
317	3	52250675	52251824
318	3	57094137	57095060
319	3	58034757	58035671
320	3	58456519	58457688
321	3	65949539	65950574
322	3	72709976	72710733
323	3	105121068	105121880
324	3	106935508	106936459
325	3	108190722	108191421
326	3	111457955	111458774
327	3	111621910	111622807
328	3	114217204	114218181
329	3	118803458	118804197
330	3	119513802	119514684
331	3	124597251	124598346
332	3	126501106	126501866
333	3	128135323	128136234
334	3	128930493	128931153
335	3	129344875	129345994
336	3	134082524	134083720
337	3	134146147	134147096
338	3	138581784	138582564
339	3	139018039	139018884
340	3	139020820	139022090
341	3	139028527	139029891
342	3	141086598	141087966
343	3	149104460	149105243
344	3	149293399	149294379
345	3	150087739	150088406
346	3	151022626	151023453
347	3	159482893	159483842
348	3	169939658	169940573
349	3	172376526	172377457
350	3	177063129	177063973
351	3	177074608	177075650
352	3	177075884	177078266
353	3	182082543	182083221
354	3	188066253	188067110
355	3	188665183	188666727
356	3	189655203	189656091
357	3	190283957	190284810
358	3	192596921	192598003
359	3	193586907	193588383
360	3	193807071	193807986
361	3	193858258	193860456
362	3	194014148	194015005
363	3	194461403	194462337
364	3	197121146	197122190
365	3	197226074	197226975
366	3	197438996	197439657
367	3	197445679	197446233
368	4	2414106	2415662
369	4	3438237	3439488
370	4	6345507	6346314
371	4	15907403	15908371
372	4	15922674	15923703
373	4	26198746	26199660
374	4	37649635	37650322
375	4	38190092	38191338
376	4	38729830	38730789
377	4	40256486	40257875
378	4	40318513	40319341
379	4	57623386	57624503
380	4	74974893	74975775
381	4	77996773	77997925
382	4	83294836	83295968
383	4	84128675	84129369
384	4	85612199	85612971
385	4	103541800	103542532
386	4	114389195	114390010
387	4	124671087	124671844
388	4	129307957	129308690
389	4	130367154	130367883
390	4	137240831	137242016
391	4	141777775	141778402
392	4	143470371	143471664
393	4	146729222	146729800
394	4	147162544	147163200
395	4	154126813	154127570
396	4	155086135	155087173
397	4	159015690	159016459
398	4	169407992	169409052
399	4	170146205	170147261
400	4	186033120	186033707
401	4	186494588	186495549
402	5	912214	913440
403	5	1161162	1161900
404	5	2148923	2150008
405	5	16894359	16895138
406	5	29077383	29077979
407	5	33049322	33050593
408	5	38463814	38465108
409	5	42950556	42951321
410	5	54733997	54734576
411	5	55419379	55420072
412	5	56662318	56663580
413	5	56790231	56791031
414	5	60597356	60598164
415	5	67729633	67730434
416	5	70897056	70897929
417	5	74616556	74617644
418	5	76086286	76087058
419	5	76134240	76135383
420	5	77995244	77996141
421	5	79783534	79784596
422	5	81652758	81653635
423	5	88753619	88754558
424	5	95047846	95048591
425	5	110702569	110703664
426	5	112538687	112539368
427	5	130233230	130233926
428	5	131438683	131439850
429	5	131725056	131726161
430	5	132580863	132582465
431	5	133801473	133803020
432	5	133846539	133848027
433	5	134582352	134583332
434	5	140900579	140901520
435	5	141228463	141229763
436	5	141704572	141705974
437	5	141740008	141740717
438	5	141742109	141742885
439	5	142024274	142025173
440	5	142623200	142624350
441	5	148441661	148443204
442	5	148819415	148819954
443	5	148985238	148986287
444	5	149401226	149401996
445	5	149696453	149697372
446	5	149876861	149877822
447	5	154061568	154062971
448	5	154236919	154238180
449	5	156817363	156818317
450	5	159008584	159009383
451	5	159591893	159593155
452	5	167728567	167729772
453	5	167741573	167742725
454	5	169577861	169579005
455	5	172191959	172192972
456	5	172881895	172882902
457	5	173930428	173931304
458	5	175236524	175237399
459	6	1200582	1201295
460	6	1335558	1336424
461	6	2839298	2840241
462	6	2857270	2858634
463	6	3023489	3024686
464	6	3808951	3809660
465	6	4358630	4360105
466	6	6803429	6805002
467	6	6810924	6812543
468	6	6820635	6821537
469	6	7505328	7506293
470	6	7691857	7692934
471	6	7975108	7976362
472	6	10441145	10442273
473	6	12324234	12325323
474	6	13574496	13575701
475	6	13724166	13724973
476	6	14001262	14002286
477	6	14270473	14271968
478	6	14732863	14734048
479	6	14743462	14744709
480	6	26055133	26056001
481	6	26296191	26296709
482	6	27600830	27601417
483	6	30059344	30060234
484	6	30716744	30717978
485	6	30719906	30720789
486	6	30736640	30738068
487	6	30749529	30750584
488	6	30781666	30782912
489	6	30852913	30854603
490	6	30910187	30911043
491	6	31082055	31083186
492	6	31744488	31745514
493	6	32935325	32940166
494	6	33244428	33245817
495	6	33557383	33558999
496	6	34202723	34204755
497	6	34211326	34212883
498	6	35149179	35150370
499	6	35226699	35227960
500	6	35564400	35565316
501	6	35698798	35700253
502	6	36650149	36650958
503	6	37027009	37027969
504	6	37758782	37759623
505	6	42067107	42068567
506	6	42104091	42105574
507	6	42194185	42195081
508	6	43597070	43598335
509	6	43670137	43671267
510	6	43967658	43968702
511	6	44008980	44010500
512	6	44025946	44027124
513	6	45623347	45624570
514	6	46701766	46702534
515	6	47135799	47136590
516	6	48794699	48795627
517	6	49304285	49304987
518	6	52368014	52369922
519	6	52382162	52383254
520	6	53599345	53600080
521	6	56803314	56804060
522	6	73742386	73742902
523	6	73933473	73934406
524	6	74289082	74291082
525	6	86070841	86071462
526	6	86173984	86174886
527	6	90007410	90008561
528	6	90927799	90928876
529	6	91078579	91079396
530	6	100748026	100748725
531	6	105774601	105775691
532	6	111136507	111137301
533	6	111912546	111913255
534	6	119468240	119469240
535	6	129811935	129812914
536	6	134356164	134357603
537	6	143206217	143206888
538	6	145218440	145219085
539	6	147234895	147236209
540	6	148822127	148823013
541	6	149553895	149554989
542	6	150393298	150394002
543	6	150590645	150591641
544	6	151134437	151135418
545	6	151361930	151362791
546	6	151380705	151381964
547	6	151388790	151389627
548	6	155347465	155348147
549	6	158183781	158185103
550	6	159141130	159142320
551	6	159151228	159152197
552	6	159270664	159271637
553	6	159273744	159275670
554	6	159290872	159291620
555	7	577477	579327
556	7	871946	872923
557	7	1576450	1577724
558	7	6487894	6488499
559	7	13959604	13960323
560	7	15682612	15683402
561	7	16524097	16524819
562	7	21466715	21468556
563	7	22898116	22899150
564	7	23509891	23511180
565	7	24860654	24861744
566	7	32708632	32709435
567	7	34787470	34788587
568	7	34891689	34892590
569	7	35043067	35043970
570	7	36155099	36155776
571	7	37071276	37072176
572	7	44677312	44679989
573	7	47514124	47515428
574	7	47825938	47826930
575	7	48127892	48129100
576	7	50598663	50599715
577	7	50602312	50603014
578	7	55133226	55134045
579	7	55200295	55201706
580	7	73050101	73051207
581	7	73129682	73130785
582	7	73156825	73158225
583	7	73236625	73237666
584	7	73241797	73243014
585	7	73264943	73265897
586	7	73613849	73614640
587	7	73693641	73694709
588	7	75458805	75459641
589	7	75920293	75921249
590	7	75923434	75924530
591	7	84331232	84331785
592	7	92533484	92534147
593	7	95238012	95238590
594	7	97983621	97984471
595	7	98047540	98048973
596	7	98419974	98420725
597	7	98805432	98805890
598	7	99160408	99160926
599	7	99844699	99845494
600	7	100026054	100027333
601	7	100143111	100143895
602	7	100781186	100782345
603	7	101525796	101526581
604	7	102631954	102632815
605	7	104652672	104653683
606	7	105470686	105471400
607	7	106358670	106359197
608	7	106415855	106416399
609	7	106809898	106810657
610	7	112062832	112063519
611	7	112089171	112090823
612	7	115994702	115995634
613	7	121184803	121185394
614	7	129464632	129465747
615	7	129588692	129589926
616	7	129648405	129650649
617	7	130529692	130530916
618	7	130578710	130579811
619	7	130585902	130586812
620	7	130597835	130598601
621	7	131580047	131581095
622	7	131581704	131582604
623	7	137566726	137567527
624	7	139615959	139616763
625	7	140240748	140242051
626	7	143169210	143169946
627	7	150724841	150726155
628	7	151156661	151157873
629	7	151296263	151297497
630	7	151384446	151385495
631	7	151424387	151425470
632	7	151451156	151451903
633	7	151493155	151494206
634	7	155743614	155745338
635	7	155754143	155755409
636	7	157102160	157103228
637	7	158610899	158611935
638	8	8145689	8146463
639	8	8153248	8154403
640	8	8167876	8168860
641	8	8910640	8911371
642	8	11711152	11712045
643	8	18924931	18925650
644	8	18991760	18992597
645	8	18998566	18999270
646	8	22084647	22086156
647	8	22439174	22440165
648	8	22454622	22455984
649	8	22931973	22932909
650	8	24075930	24076674
651	8	25052785	25053602
652	8	25688272	25688998
653	8	26306553	26307504
654	8	26308542	26309549
655	8	26315162	26315804
656	8	27474299	27475288
657	8	28114822	28115795
658	8	28208492	28210217
659	8	28226670	28227509
660	8	28258624	28260300
661	8	28943153	28944078
662	8	29144130	29145056
663	8	29412764	29413680
664	8	29522496	29523343
665	8	37915146	37916440
666	8	41008973	41009700
667	8	41013439	41014370
668	8	48265681	48266633
669	8	49701169	49701989
670	8	49835780	49836519
671	8	53676626	53677513
672	8	53809743	53810672
673	8	54857348	54858233
674	8	59713067	59714556
675	8	62671986	62673228
676	8	63076933	63078131
677	8	67035745	67036947
678	8	74268474	74269178
679	8	79933073	79933676
680	8	80996170	80997115
681	8	90623885	90624628
682	8	94885956	94886998
683	8	95253899	95255069
684	8	95652210	95653988
685	8	101911851	101913336
686	8	102038239	102040408
687	8	102091987	102093763
688	8	102170805	102172237
689	8	102903801	102904325
690	8	103665730	103667164
691	8	103817930	103820159
692	8	103820400	103821365
693	8	103822257	103823394
694	8	104219699	104220956
695	8	125212019	125213325
696	8	125283471	125284565
697	8	126137643	126138510
698	8	126272023	126272942
699	8	126422634	126423516
700	8	126440885	126443543
701	8	126568325	126569476
702	8	126656155	126657285
703	8	126676291	126677435
704	8	126713893	126714717
705	8	128866124	128867039
706	8	130719990	130720861
707	8	131495148	131495789
708	8	131540048	131540997
709	8	134306165	134307688
710	8	134387276	134388637
711	8	141319335	141320935
712	8	141474087	141475450
713	8	142634711	142635862
714	8	143717916	143719057
715	8	144300313	144303269
716	8	145010180	145012671
717	8	145013042	145018428
718	8	145992507	145993357
719	9	6101781	6103088
720	9	12784307	12785058
721	9	21684762	21685272
722	9	21836271	21837097
723	9	33233632	33234894
724	9	35657270	35658158
725	9	35907581	35908388
726	9	38047201	38048254
727	9	73033012	73036159
728	9	88741764	88742831
729	9	93926552	93927616
730	9	93955198	93956569
731	9	94862561	94863225
732	9	99101750	99102747
733	9	99328501	99329156
734	9	99808220	99809012
735	9	101544068	101544914
736	9	109654718	109655733
737	9	109975770	109976430
738	9	110517132	110518179
739	9	111341913	111342821
740	9	116382535	116383467
741	9	117040323	117041788
742	9	117313887	117315233
743	9	123294545	123295263
744	9	124043417	124044934
745	9	124048327	124050009
746	9	124734559	124735162
747	9	127071561	127072896
748	9	127572905	127574056
749	9	129928838	129929679
750	9	130323560	130324740
751	9	130340927	130341997
752	9	130681048	130682246
753	9	130717132	130718642
754	9	130813888	130814805
755	9	131069381	131070400
756	9	131320745	131321492
757	9	131397339	131398999
758	9	131901599	131903596
759	9	132040450	132041598
760	9	132095875	132097368
761	9	132175672	132176567
762	9	132222421	132223597
763	9	132250243	132251627
764	9	132319150	132320631
765	9	132331528	132333591
766	9	132358636	132359620
767	9	133837696	133838727
768	9	136008505	136009930
769	9	136010410	136011283
770	9	136889878	136890751
771	9	137787732	137788780
772	9	138818422	138820100
773	9	138843653	138844527
774	9	139587713	139589059
775	9	139977241	139978626
776	9	140305815	140306784
777	9	140505999	140507871
778	10	3137262	3138201
779	10	4705151	4705932
780	10	11726616	11727405
781	10	11917396	11918444
782	10	15242011	15243560
783	10	17269894	17270929
784	10	21625300	21626854
785	10	22909156	22910039
786	10	23105293	23106170
787	10	24672248	24673116
788	10	25190596	25191421
789	10	25348735	25349351
790	10	25402137	25403023
791	10	27069743	27070738
792	10	29947784	29948576
793	10	30971307	30971817
794	10	32229656	32230357
795	10	33294404	33295107
796	10	33422640	33423731
797	10	48331612	48333128
798	10	48335723	48336661
799	10	52177731	52178479
800	10	63541534	63542244
801	10	65389222	65390530
802	10	65471947	65472544
803	10	70982159	70982831
804	10	72146916	72147696
805	10	73526260	73527633
806	10	73619861	73621045
807	10	74020160	74021130
808	10	74068036	74069510
809	10	74080236	74081110
810	10	74081213	74082747
811	10	74436101	74436796
812	10	75646956	75648114
813	10	75666051	75667157
814	10	75691796	75692866
815	10	75725122	75726550
816	10	79110329	79110857
817	10	79658094	79659262
818	10	79708657	79709631
819	10	80724271	80725507
820	10	80732422	80734665
821	10	80916759	80918099
822	10	81966709	81968030
823	10	87401986	87403234
824	10	95048348	95049192
825	10	95143409	95144281
826	10	95218290	95219153
827	10	95225349	95226710
828	10	95230378	95231551
829	10	95235376	95236066
830	10	99301689	99303429
831	10	99334140	99335286
832	10	99446611	99447701
833	10	99648212	99649826
834	10	100028708	100029795
835	10	101539238	101540549
836	10	102124460	102125468
837	10	102130160	102131744
838	10	102132494	102134270
839	10	102790707	102793311
840	10	102825473	102826800
841	10	103127156	103128150
842	10	103577143	103579239
843	10	103911014	103912540
844	10	105505133	105506065
845	10	105667737	105668690
846	10	105677401	105678569
847	10	105877174	105878249
848	10	105880068	105882001
849	10	106568891	106569805
850	10	112157655	112160336
851	10	112169778	112171485
852	10	112173241	112175260
853	10	112176518	112177871
854	10	112260782	112261804
855	10	112533806	112535567
856	10	114709396	114710289
857	10	114833123	114834102
858	10	114846687	114847801
859	10	116079927	116081111
860	10	118837571	118838314
861	10	119220908	119222203
862	10	121012360	121013896
863	10	121030424	121031585
864	10	121065274	121066611
865	10	121074165	121077702
866	10	123822185	123823260
867	10	123900066	123901321
868	10	124067069	124068597
869	10	126812030	126812988
870	10	126919600	126920588
871	10	127350264	127351739
872	10	134330023	134331499
873	11	355399	356662
874	11	1060523	1061316
875	11	1793532	1794409
876	11	1854999	1856088
877	11	2554660	2555963
878	11	5301772	5302318
879	11	9385389	9386515
880	11	9587407	9588202
881	11	10920728	10922476
882	11	12087535	12088290
883	11	12188306	12189409
884	11	12823960	12824757
885	11	13237357	13238488
886	11	18404699	18405968
887	11	27955444	27956711
888	11	32139501	32140459
889	11	33654767	33655516
890	11	34264818	34265822
891	11	34284728	34286027
892	11	34516531	34518226
893	11	35103745	35104581
894	11	36170716	36171884
895	11	44883159	44884965
896	11	45280975	45281854
897	11	47968382	47969329
898	11	57078210	57079340
899	11	59312519	59313273
900	11	61497501	61498313
901	11	61523367	61525325
902	11	62323393	62324463
903	11	64098874	64099952
904	11	64102139	64103074
905	11	64610212	64611836
906	11	64621614	64623409
907	11	64623458	64624760
908	11	64774035	64774693
909	11	65149142	65150797
910	11	65185195	65187188
911	11	65188336	65191321
912	11	65238835	65240141
913	11	65258964	65259854
914	11	65274166	65275449
915	11	65670354	65671308
916	11	65682518	65684190
917	11	66659473	66660196
918	11	66822176	66823206
919	11	66829581	66830732
920	11	67141094	67142377
921	11	67272800	67273873
922	11	67781565	67782598
923	11	67795318	67796025
924	11	68606191	68607613
925	11	68775858	68776904
926	11	68889849	68891467
927	11	69068666	69070197
928	11	69793722	69796039
929	11	70079173	70080338
930	11	71009799	71011094
931	11	76534448	76535505
932	11	82867231	82868268
933	11	85429855	85430557
934	11	86451448	86452513
935	11	86454085	86455197
936	11	86748085	86749503
937	11	101881750	101882328
938	11	101981945	101983138
939	11	107711232	107712056
940	11	109566462	109567840
941	11	111998940	111999871
942	11	112002137	112002946
943	11	113560912	113562005
944	11	118493101	118494509
945	11	118780061	118784266
946	11	118790053	118791282
947	11	121336430	121337805
948	12	1771049	1771515
949	12	6193256	6194747
950	12	6202144	6203451
951	12	6324866	6325975
952	12	6388839	6389858
953	12	6444787	6446536
954	12	6479695	6480893
955	12	6480938	6482669
956	12	6539302	6540089
957	12	6641165	6643678
958	12	6716305	6717965
959	12	6721779	6723843
960	12	7125168	7126495
961	12	9826053	9826925
962	12	13024528	13026195
963	12	13251011	13252264
964	12	14410413	14411332
965	12	21226248	21227262
966	12	27702409	27703346
967	12	29194366	29195302
968	12	29793448	29794354
969	12	31885884	31886573
970	12	31901916	31902745
971	12	39836686	39837641
972	12	51180222	51181299
973	12	52443969	52446100
974	12	52539667	52543198
975	12	52585276	52587157
976	12	52637561	52638341
977	12	52640909	52641726
978	12	52673874	52675469
979	12	53264499	53265445
980	12	53267650	53268707
981	12	53318602	53320556
982	12	53320742	53321631
983	12	53492045	53493482
984	12	53573929	53575314
985	12	53614183	53615664
986	12	53764067	53765754
987	12	53765836	53766995
988	12	57029739	57031010
989	12	57379539	57380211
990	12	57503880	57506405
991	12	57915555	57916516
992	12	63118653	63119393
993	12	64311493	64312661
994	12	64482204	64483128
995	12	65926474	65928146
996	12	76371735	76372357
997	12	79940777	79941861
998	12	83044313	83045137
999	12	89746214	89746982
1000	12	90484672	90485536
1001	12	94178977	94179959
1002	12	98897317	98898101
1003	12	104613395	104614174
1004	12	104982017	104982866
1005	12	105065407	105066058
1006	12	105955690	105956920
1007	12	107742430	107743291
1008	12	109084996	109086143
1009	12	109231882	109232790
1010	12	110707189	110708072
1011	12	111015603	111016531
1012	12	113670518	113671602
1013	12	113737079	113738196
1014	12	116844193	116844896
1015	12	116863880	116865637
1016	12	116871889	116872883
1017	12	118489903	118491108
1018	12	120667814	120669894
1019	12	121363372	121364239
1020	12	122223978	122224866
1021	12	122884084	122885485
1022	12	123431083	123432266
1023	12	124906604	124908186
1024	12	124997038	124998152
1025	12	125002857	125003908
1026	12	125230151	125231024
1027	12	125401465	125402474
1028	12	127609927	127611238
1029	12	132268282	132269020
1030	13	20993660	20994806
1031	13	21635224	21636151
1032	13	22211243	22212029
1033	13	24722790	24723799
1034	13	27769240	27769975
1035	13	31406826	31407714
1036	13	31619006	31620683
1037	13	34730229	34731594
1038	13	36429485	36430181
1039	13	43632237	43632893
1040	13	44805657	44806881
1041	13	44887040	44888262
1042	13	45288165	45288849
1043	13	45905990	45906767
1044	13	45941415	45942170
1045	13	95908316	95909072
1046	13	97908469	97909104
1047	13	97909897	97910650
1048	13	99428078	99428951
1049	13	106571208	106572207
1050	13	109895596	109896305
1051	13	109916788	109917714
1052	13	111560742	111561532
1053	13	111606792	111608026
1054	13	111657662	111658563
1055	13	113365676	113366878
1056	13	113841338	113842085
1057	13	114064426	114065979
1058	13	114829761	114831471
1059	14	20810674	20811730
1060	14	20868970	20869862
1061	14	23082866	23083491
1062	14	31434810	31436251
1063	14	32370912	32371748
1064	14	39672799	39673734
1065	14	50467211	50468851
1066	14	51422129	51422857
1067	14	53477612	53478424
1068	14	53857892	53858936
1069	14	54718412	54719706
1070	14	55239747	55240821
1071	14	55569628	55570838
1072	14	55574268	55575472
1073	14	55914542	55915321
1074	14	61569935	61571182
1075	14	61645056	61646266
1076	14	62028402	62030328
1077	14	62031074	62031906
1078	14	67880602	67881457
1079	14	67885050	67886210
1080	14	69014031	69016132
1081	14	69065115	69066221
1082	14	74262617	74263274
1083	14	75725280	75726282
1084	14	77384209	77386548
1085	14	77422080	77423608
1086	14	77427817	77429157
1087	14	77493948	77495913
1088	14	77506533	77507498
1089	14	89506742	89507717
1090	14	93509328	93510550
1091	14	94425395	94426533
1092	14	94493845	94495433
1093	14	95715364	95716026
1094	14	95731465	95732530
1095	14	96504088	96504826
1096	14	97573091	97573974
1097	14	97646577	97647435
1098	14	100904803	100906425
1099	14	100942386	100943367
1100	14	101539272	101540213
1101	14	102438620	102439189
1102	14	102537535	102538500
1103	14	102993628	102994592
1104	14	103477225	103478112
1105	14	103576017	103576860
1106	14	105436510	105437620
1107	14	105438065	105440861
1108	14	105939681	105941431
1109	14	105946978	105948982
1110	15	45746661	45747552
1111	15	45748407	45749366
1112	15	52385753	52386771
1113	15	57899469	57900375
1114	15	58623953	58624937
1115	15	60663260	60664313
1116	15	60666697	60667633
1117	15	60689177	60691374
1118	15	64309189	64310000
1119	15	67057856	67058918
1120	15	67095280	67096190
1121	15	67175402	67176430
1122	15	67397196	67400307
1123	15	67442112	67443245
1124	15	71385430	71386057
1125	15	71586914	71589067
1126	15	72529547	72530511
1127	15	73926108	73927196
1128	15	74688931	74690649
1129	15	74838133	74838975
1130	15	75961233	75962389
1131	15	78666964	78668052
1132	15	79471236	79471985
1133	15	85472952	85473924
1134	15	89644995	89645569
1135	15	90754713	90755504
1136	15	91412646	91413536
1137	15	93344462	93345496
1138	15	93346694	93347654
1139	15	93374760	93375484
1140	15	99270557	99271341
1141	15	99663521	99664788
1142	15	101253140	101254423
1143	15	101261556	101262830
1144	16	1052488	1053485
1145	16	1139517	1141857
1146	16	2885021	2886557
1147	16	3069891	3074410
1148	16	4185920	4186932
1149	16	4348721	4349744
1150	16	4993001	4994018
1151	16	4994261	4996193
1152	16	9141424	9142312
1153	16	11295202	11296148
1154	16	12130766	12131441
1155	16	14051051	14052038
1156	16	15684338	15685450
1157	16	15993157	15994147
1158	16	16060613	16061556
1159	16	19009415	19010935
1160	16	20877345	20878420
1161	16	22243538	22244620
1162	16	24712111	24712816
1163	16	29301737	29303004
1164	16	29954970	29956010
1165	16	31063227	31063961
1166	16	48996922	48998935
1167	16	49191874	49192443
1168	16	51441931	51442875
1169	16	51572674	51573463
1170	16	53132928	53134170
1171	16	56688091	56688658
1172	16	57656643	57658002
1173	16	57662049	57663310
1174	16	57798086	57798803
1175	16	68269953	68272233
1176	16	68955318	68955876
1177	16	69438174	69438845
1178	16	69564319	69565044
1179	16	69759964	69761297
1180	16	74774568	74775445
1181	16	74777174	74778259
1182	16	75338949	75340034
1183	16	75516702	75517912
1184	16	77246989	77248035
1185	16	81214501	81215265
1186	16	81763673	81764708
1187	16	84534588	84535477
1188	16	84651645	84652971
1189	16	85643533	85647707
1190	16	85800952	85802083
1191	16	86388402	86390172
1192	16	86697729	86699093
1193	16	86985084	86986286
1194	16	87178627	87179578
1195	16	87441106	87441759
1196	16	87491083	87492177
1197	16	87839689	87841232
1198	16	88272133	88272908
1199	16	88298161	88298948
1200	16	88364813	88366944
1201	16	88716936	88718718
1202	16	89386016	89387750
1203	16	89766225	89768551
1204	16	89984029	89985167
1205	16	89987402	89990659
1206	17	836119	837159
1207	17	983617	984930
1208	17	1013827	1015465
1209	17	1018073	1018971
1210	17	1520784	1521666
1211	17	1617214	1619163
1212	17	1619636	1621298
1213	17	2262429	2263448
1214	17	2296027	2297794
1215	17	4386533	4387461
1216	17	6963689	6964333
1217	17	7117187	7118537
1218	17	7737862	7740764
1219	17	8056756	8058340
1220	17	8818722	8819759
1221	17	14109012	14109978
1222	17	15393704	15394719
1223	17	15866771	15867636
1224	17	16188902	16190467
1225	17	16767997	16768900
1226	17	16913850	16914834
1227	17	16917659	16918496
1228	17	16931039	16932215
1229	17	17613784	17614821
1230	17	17726629	17728125
1231	17	17741191	17742137
1232	17	17824292	17825616
1233	17	17825637	17826586
1234	17	17861169	17862205
1235	17	19655705	19656796
1236	17	21190289	21192017
1237	17	25658963	25660599
1238	17	27135273	27136615
1239	17	27481651	27483309
1240	17	29923065	29924397
1241	17	30048640	30050151
1242	17	33390541	33391185
1243	17	35277585	35279514
1244	17	36452810	36453140
1245	17	37895426	37897748
1246	17	38254127	38255914
1247	17	38470464	38471347
1248	17	38666328	38667250
1249	17	38674691	38675495
1250	17	39559751	39561081
1251	17	39677780	39678987
1252	17	39703271	39705041
1253	17	39810127	39811005
1254	17	39948831	39950404
1255	17	39956575	39958025
1256	17	40233878	40234791
1257	17	40670108	40672754
1258	17	41607317	41608842
1259	17	42214773	42216115
1260	17	43201032	43202148
1261	17	43248121	43250875
1262	17	43448415	43450276
1263	17	43502164	43503540
1264	17	43782391	43783825
1265	17	44872649	44873525
1266	17	45569789	45570395
1267	17	45579513	45580169
1268	17	46100498	46102680
1269	17	46681182	46682370
1270	17	48045519	48047024
1271	17	48104050	48106497
1272	17	48127358	48129325
1273	17	48132283	48133838
1274	17	48141400	48142661
1275	17	48277017	48278410
1276	17	48715618	48717268
1277	17	48738665	48740060
1278	17	48763325	48765430
1279	17	48943433	48945440
1280	17	48970392	48971471
1281	17	49198955	49200069
1282	17	54776152	54777469
1283	17	55183875	55185577
1284	17	55952377	55953383
1285	17	56494614	56495234
1286	17	57859993	57861249
1287	17	57863670	57864957
1288	17	57906194	57907669
1289	17	57922988	57924592
1290	17	59645617	59646435
1291	17	60855907	60857191
1292	17	62702939	62703978
1293	17	64504957	64506027
1294	17	64947717	64949415
1295	17	67535331	67536371
1296	17	69067957	69068590
1297	17	70403199	70404380
1298	17	70460811	70462439
1299	17	70657203	70658424
1300	17	70679455	70680762
1301	17	70711887	70713036
1302	17	72564580	72566774
1303	17	73029949	73033194
1304	17	73091965	73092785
1305	17	73119896	73121413
1306	17	73544969	73546254
1307	17	73597163	73598258
1308	17	73679536	73681983
1309	17	73696353	73697142
1310	17	73840137	73841841
1311	17	74768806	74769596
1312	17	74868182	74869505
1313	17	74997919	74999079
1314	17	75282263	75285500
1315	17	75318381	75320073
1316	17	76134957	76136922
1317	17	76137531	76138950
1318	17	76588210	76588942
1319	17	76879045	76880914
1320	17	77022112	77023801
1321	17	77824221	77825653
1322	17	77889353	77890236
1323	17	78765541	78766524
1324	17	78830053	78831222
1325	17	78864883	78867466
1326	17	79068130	79069624
1327	17	79302987	79304300
1328	17	79338664	79340457
1329	18	3593498	3594614
1330	18	3602524	3604123
1331	18	3623734	3625544
1332	18	9016514	9018165
1333	18	11849831	11850431
1334	18	11857199	11857873
1335	18	20685939	20687129
1336	18	21452500	21453252
1337	18	21655852	21656727
1338	18	28786737	28787484
1339	18	33888941	33890195
1340	18	43382396	43383572
1341	18	46523953	46525149
1342	18	46543161	46544101
1343	18	47249596	47250708
1344	18	47375637	47376821
1345	18	49686958	49687512
1346	18	51914644	51915698
1347	18	52443025	52444279
1348	18	55982320	55983678
1349	18	56451741	56453208
1350	18	60152874	60154192
1351	18	68024911	68025738
1352	18	68051296	68052631
1353	18	73120453	73121483
1354	18	74813054	74814364
1355	18	77005416	77006030
1356	19	750640	752217
1357	19	752550	753360
1358	19	908711	909669
1359	19	1101633	1103207
1360	19	1264796	1267465
1361	19	1744678	1748797
1362	19	2168563	2169595
1363	19	2503373	2504218
1364	19	2540458	2541614
1365	19	2543295	2544356
1366	19	3154772	3155659
1367	19	3175871	3177748
1368	19	4144649	4146219
1369	19	4574919	4576576
1370	19	4713019	4714440
1371	19	4812782	4813668
1372	19	4869354	4870694
1373	19	4911786	4912560
1374	19	4914746	4915739
1375	19	5434861	5435715
1376	19	6060733	6061682
1377	19	6087787	6088588
1378	19	6459613	6460923
1379	19	6576743	6577966
1380	19	6752626	6753858
1381	19	6765745	6766823
1382	19	6801227	6802078
1383	19	6828095	6829081
1384	19	7716874	7717565
1385	19	7898142	7898974
1386	19	7902797	7903677
1387	19	8219192	8220284
1388	19	8426619	8427589
1389	19	8431809	8432896
1390	19	8633935	8634638
1391	19	9185867	9186817
1392	19	9929033	9930631
1393	19	11202267	11203466
1394	19	11205352	11206430
1395	19	11252804	11254542
1396	19	11308164	11309102
1397	19	12900734	12902504
1398	19	12904261	12905277
1399	19	13164228	13165341
1400	19	13264905	13266945
1401	19	13273338	13276218
1402	19	13278170	13279118
1403	19	13371796	13372496
1404	19	13841830	13842660
1405	19	13957025	13959219
1406	19	13960860	13962745
1407	19	14616258	14617092
1408	19	14630432	14631449
1409	19	16180852	16181945
1410	19	16271432	16272510
1411	19	16389881	16390654
1412	19	17218284	17219443
1413	19	17246049	17246696
1414	19	17580103	17581261
1415	19	17907797	17909157
1416	19	18385173	18386144
1417	19	18484445	18485772
1418	19	18788684	18789226
1419	19	19515775	19516557
1420	19	33538192	33538896
1421	19	34310618	34312295
1422	19	35738410	35740218
1423	19	36544867	36545798
1424	19	38791103	38791898
1425	19	38794218	38796135
1426	19	38907980	38909430
1427	19	39173594	39175517
1428	19	39183324	39185018
1429	19	39892815	39895014
1430	19	40926635	40927660
1431	19	40948888	40951090
1432	19	41075536	41076604
1433	19	41107867	41110550
1434	19	41220489	41222412
1435	19	41731195	41732963
1436	19	42391186	42392661
1437	19	42806218	42807743
1438	19	44179534	44180428
1439	19	44205397	44206062
1440	19	44268970	44270110
1441	19	44287809	44289477
1442	19	45245069	45245834
1443	19	45958608	45959911
1444	19	46009308	46011025
1445	19	46051234	46052063
1446	19	47693279	47694235
1447	19	47744104	47745278
1448	19	47792414	47793590
1449	19	48151556	48152161
1450	19	48232328	48233736
1451	19	48246103	48247100
1452	19	48824811	48825818
1453	19	48990518	48991969
1454	19	49061275	49062037
1455	19	49071312	49072384
1456	19	49137568	49138293
1457	19	49541747	49542505
1458	19	49545339	49546013
1459	19	49553371	49554208
1460	19	50143258	50144539
1461	19	54370083	54371376
1462	19	54735667	54736777
1463	19	55700573	55701372
1464	19	55727673	55728821
1465	19	55849726	55850875
1466	19	56110368	56111802
1467	19	57149062	57149884
1468	20	304587	308470
1469	20	328195	329299
1470	20	836886	837687
1471	20	2607403	2608139
1472	20	3787800	3789202
1473	20	3792074	3793043
1474	20	4021878	4023038
1475	20	5041718	5042397
1476	20	5494556	5495144
1477	20	10686305	10687246
1478	20	11435852	11436681
1479	20	16510625	16511475
1480	20	17539131	17539730
1481	20	18232847	18234078
1482	20	23136474	23137221
1483	20	25218033	25218941
1484	20	30154433	30155465
1485	20	30160152	30161535
1486	20	30180980	30181940
1487	20	30191753	30193366
1488	20	30300309	30301531
1489	20	30307489	30308591
1490	20	30423564	30424530
1491	20	32377062	32378007
1492	20	32902020	32902900
1493	20	32978222	32979060
1494	20	33463594	33464254
1495	20	33893078	33894540
1496	20	34203591	34204864
1497	20	34471591	34472425
1498	20	35093576	35094704
1499	20	37393207	37394072
1500	20	37408025	37408807
1501	20	39631507	39632938
1502	20	42583741	42584954
1503	20	43357369	43358138
1504	20	44407478	44408738
1505	20	46081744	46082647
1506	20	48290920	48291887
1507	20	48782015	48783136
1508	20	49157144	49158409
1509	20	49178098	49178738
1510	20	49407064	49407761
1511	20	50063315	50064368
1512	20	50072905	50074220
1513	20	50149426	50150588
1514	20	50366529	50367506
1515	20	52237879	52238894
1516	20	52684016	52685151
1517	20	52739987	52740752
1518	20	56010358	56011521
1519	20	56273012	56274013
1520	20	56592366	56593277
1521	20	59164273	59165003
1522	20	60924738	60926231
1523	20	61195925	61196602
1524	20	61334462	61336409
1525	20	61371108	61372230
1526	20	61863821	61864426
1527	20	62313123	62314538
1528	21	32726470	32727856
1529	21	34752611	34753492
1530	21	34755189	34755926
1531	21	35027475	35028594
1532	21	35319663	35320922
1533	21	36179765	36181143
1534	21	36508823	36509916
1535	21	36510697	36511564
1536	21	36589715	36590376
1537	21	36666407	36667384
1538	21	37802039	37802981
1539	21	38432414	38433071
1540	21	38936325	38937526
1541	21	40159151	40160807
1542	21	40170116	40171209
1543	21	43654433	43655567
1544	21	44726458	44727958
1545	21	44816143	44817348
1546	21	44865215	44866809
1547	21	45131926	45133032
1548	21	46431934	46433265
1549	21	46783477	46784781
1550	22	19793668	19794706
1551	22	21910092	21910845
1552	22	23863210	23864412
1553	22	25387623	25388592
1554	22	28065184	28065983
1555	22	28113809	28114853
1556	22	29427160	29428018
1557	22	29706292	29707578
1558	22	30591775	30593343
1559	22	30606025	30607042
1560	22	32446480	32447237
1561	22	35957628	35958572
1562	22	36025658	36026533
1563	22	36724521	36726427
1564	22	36726928	36728523
1565	22	36863563	36864647
1566	22	37055176	37056738
1567	22	37394699	37396072
1568	22	37723740	37725471
1569	22	37732490	37733376
1570	22	37827746	37828827
1571	22	37907782	37908915
1572	22	37921016	37921901
1573	22	38070775	38071965
1574	22	38138201	38139399
1575	22	38147961	38149316
1576	22	38429921	38431446
1577	22	38614308	38615355
1578	22	39002199	39003067
1579	22	39319839	39320882
1580	22	39380763	39381683
1581	22	39570372	39571790
1582	22	39648932	39650273
1583	22	39704358	39706019
1584	22	41107444	41108198
1585	22	41417010	41419173
1586	22	43463095	43463834
1587	22	43522615	43523981
1588	22	45468048	45468827
1589	22	46000939	46001703
1590	22	46330179	46331319
1591	22	47149717	47151267
1592	22	47169495	47170421
1593	22	47724210	47725006
1594	22	50743662	50745043
1595	X	39767165	39768175
1596	X	40943654	40944595
1597	X	42474410	42475142
1598	X	46039398	46040115
1599	X	46186669	46187351
1600	X	48726225	48726799
1601	X	118636746	118637971
1602	X	129065441	129066236
1603	X	148620753	148621610
1604	X	149107845	149108819
1605	X	153597037	153597967

## Sheet: KMT2D vs. H3K4me1
	KMT2D	Chr	KMT2D_start	KMT2D_end	strand	H3K4me1	H3K4Me1_start	H3K4Me1_end	Strand	overlapFeature	shortestDistance
1	1	1	941570	942539	+	2298	939946	942579	+	inside	40
2	2	1	959804	960755	+	2235	958508	960895	+	inside	140
3	4	1	1279909	1281072	+	7016	1278853	1280017	+	overlapEnd	108
4	5	1	2071142	2072125	+	19030	2070557	2071463	+	overlapEnd	321
5	6	1	2143583	2144776	+	18724	2143509	2143924	+	overlapEnd	74
6	7	1	3229439	3230249	+	2756	3228823	3231307	+	inside	616
7	8	1	7325765	7327456	+	2250	7323489	7325769	+	overlapEnd	4
9	10	1	7609014	7610288	+	10852	7608174	7609407	+	overlapEnd	393
10	11	1	8177952	8178848	+	14627	8178363	8178945	+	overlapStart	97
11	12	1	8242089	8243178	+	2930	8241391	8242295	+	overlapEnd	206
12	13	1	8933309	8934419	+	7282	8932901	8933683	+	overlapEnd	374
13	14	1	9360073	9360797	+	7025	9359930	9361432	+	inside	143
14	15	1	9885049	9886082	+	13236	9884594	9886120	+	inside	38
15	16	1	12538039	12539041	+	3827	12536769	12538198	+	overlapEnd	159
16	17	1	12609418	12610359	+	19065	12609137	12609872	+	overlapEnd	281
17	18	1	15586891	15588218	+	4890	15586164	15588625	+	inside	407
18	19	1	15678693	15679623	+	2345	15677781	15680037	+	inside	414
19	20	1	16125461	16127506	+	5001	16125636	16126477	+	includeFeature	175
20	21	1	16402218	16403980	+	1670	16401786	16404077	+	inside	97
21	22	1	16469111	16473225	+	131	16465188	16469254	+	overlapEnd	143
22	23	1	16499349	16501291	+	1349	16497824	16499745	+	overlapEnd	396
23	25	1	17222605	17223492	+	17038	17223040	17223905	+	overlapStart	413
24	26	1	17559124	17560634	+	4799	17558797	17559617	+	overlapEnd	327
25	27	1	20940029	20941045	+	1003	20939385	20941372	+	inside	327
26	28	1	21059139	21060250	+	24396	21058967	21059502	+	overlapEnd	172
27	29	1	21649985	21652245	+	717	21648391	21650881	+	overlapEnd	896
28	30	1	23157952	23159256	+	4751	23157460	23159528	+	inside	272
29	31	1	23523166	23523955	+	9446	23522414	23523358	+	overlapEnd	192
30	32	1	23854412	23855182	+	3689	23854009	23856481	+	inside	403
31	33	1	23888466	23889243	+	1095	23886462	23888798	+	overlapEnd	332
32	34	1	24691403	24692348	+	319	24688863	24693091	+	inside	743
33	35	1	25894728	25895939	+	6555	25893526	25894922	+	overlapEnd	194
34	36	1	26215950	26217576	+	3156	26215402	26217049	+	overlapEnd	527
35	37	1	26218779	26219448	+	7233	26219258	26220163	+	overlapStart	190
36	39	1	27866194	27867475	+	323	27863254	27867431	+	overlapEnd	44
37	40	1	27868574	27869635	+	6156	27868101	27868906	+	overlapEnd	332
38	41	1	27977115	27977842	+	5283	27976582	27978038	+	inside	196
39	42	1	29210954	29211889	+	4052	29210266	29211588	+	overlapEnd	301
40	44	1	31643451	31644257	+	7112	31642559	31644221	+	overlapEnd	36
41	45	1	32040237	32042559	+	2906	32039596	32041956	+	overlapEnd	603
42	46	1	32409638	32410699	+	12825	32408723	32409962	+	overlapEnd	324
43	47	1	33224728	33227455	+	1189	33223119	33225757	+	overlapEnd	1029
44	48	1	33564384	33565585	+	2882	33563936	33566444	+	inside	448
45	49	1	35228116	35229913	+	1982	35227721	35230496	+	inside	395
46	50	1	35248942	35249732	+	2822	35248183	35250068	+	inside	336
47	51	1	36615182	36616980	+	7326	36615431	36616442	+	includeFeature	249
48	52	1	36839279	36840727	+	3629	36837618	36840260	+	overlapEnd	467
49	53	1	36851677	36852764	+	13615	36852308	36853521	+	overlapStart	456
50	54	1	39582761	39583388	+	256	39579877	39584643	+	inside	1255
51	55	1	39864060	39864807	+	2146	39864635	39866673	+	overlapStart	172
52	57	1	41433016	41434034	+	20024	41432964	41433626	+	overlapEnd	52
54	59	1	42419946	42420631	+	1200	42418340	42420291	+	overlapEnd	340
55	60	1	43401765	43402976	+	2	43401357	43411548	+	inside	408
56	61	1	43406278	43408241	+	2	43401357	43411548	+	inside	3307
57	62	1	43672213	43673065	+	4802	43671266	43673646	+	inside	581
58	63	1	43838406	43839593	+	788	43837177	43840375	+	inside	782
59	64	1	44047263	44048563	+	7732	44046919	44047929	+	overlapEnd	344
60	66	1	45272479	45274323	+	3550	45271956	45273371	+	overlapEnd	523
61	68	1	46648503	46650185	+	1987	46645510	46648973	+	overlapEnd	470
63	70	1	54481539	54482512	+	1671	54480450	54484217	+	inside	1089
64	71	1	54953555	54954445	+	10831	54953003	54953836	+	overlapEnd	281
65	72	1	55029763	55030612	+	9962	55028931	55029941	+	overlapEnd	178
68	75	1	64127584	64129282	+	2842	64126271	64129945	+	inside	663
69	76	1	64808705	64809961	+	7934	64808313	64810041	+	inside	80
70	77	1	67009045	67009629	+	14080	67007973	67009175	+	overlapEnd	130
71	78	1	68849725	68851343	+	1190	68847534	68850144	+	overlapEnd	419
72	79	1	76703524	76704385	+	9705	76702192	76703826	+	overlapEnd	302
73	80	1	84719379	84720053	+	4698	84717951	84719703	+	overlapEnd	324
74	81	1	84831245	84831988	+	3244	84831707	84833195	+	overlapStart	281
76	84	1	86072539	86073735	+	2625	86071358	86074329	+	inside	594
77	85	1	89239782	89240733	+	3084	89238090	89241493	+	inside	760
78	86	1	94158108	94159396	+	1944	94157724	94160664	+	inside	384
79	87	1	94166720	94168228	+	1521	94166589	94169902	+	inside	131
80	88	1	94244952	94246106	+	12771	94245147	94246338	+	overlapStart	195
81	89	1	94765213	94766172	+	1739	94763698	94765786	+	overlapEnd	386
82	90	1	94790701	94791773	+	228	94786986	94791166	+	overlapEnd	465
83	91	1	95045164	95046199	+	7208	95044877	95046240	+	inside	41
84	92	1	95329394	95330204	+	2964	95327389	95329563	+	overlapEnd	169
85	93	1	98789034	98789979	+	9066	98788191	98789467	+	overlapEnd	433
86	94	1	111019464	111020653	+	6027	111018930	111021125	+	inside	472
88	96	1	113246862	113248697	+	25902	113246707	113247650	+	overlapEnd	155
89	97	1	116088264	116089192	+	16434	116087709	116088448	+	overlapEnd	184
90	98	1	145542293	145543192	+	4133	145541451	145542762	+	overlapEnd	430
91	100	1	150576761	150577812	+	8423	150576136	150577941	+	inside	129
92	101	1	150949601	150950427	+	9197	150948436	150949834	+	overlapEnd	233
94	104	1	151960686	151962588	+	7696	151960250	151960978	+	overlapEnd	292
95	105	1	151964513	151966097	+	164	151961196	151964571	+	overlapEnd	58
96	106	1	152019939	152021345	+	5995	152018240	152020649	+	overlapEnd	696
97	107	1	153517148	153518120	+	708	153512020	153517582	+	overlapEnd	434
98	108	1	153537793	153539919	+	7565	153537769	153538970	+	overlapEnd	24
99	109	1	154390618	154391731	+	17892	154389772	154390629	+	overlapEnd	11
100	110	1	154904301	154905036	+	26379	154903931	154904667	+	overlapEnd	366
101	111	1	154944956	154945880	+	21519	154944723	154945653	+	overlapEnd	227
102	113	1	154989420	154990384	+	13306	154989280	154989723	+	overlapEnd	140
103	115	1	155931302	155932814	+	4785	155931363	155933067	+	overlapStart	61
104	116	1	156083678	156084889	+	8711	156083114	156083994	+	overlapEnd	316
105	117	1	156092342	156094101	+	253	156089149	156093120	+	overlapEnd	778
106	118	1	156095658	156097472	+	416	156096739	156100111	+	overlapStart	733
107	119	1	156099457	156100669	+	416	156096739	156100111	+	overlapEnd	558
108	120	1	156716520	156717717	+	9488	156717414	156718645	+	overlapStart	303
109	121	1	156866167	156867536	+	1235	156865118	156867999	+	inside	463
110	122	1	157989101	157990122	+	7756	157987325	157989429	+	overlapEnd	328
111	124	1	178505693	178507046	+	16189	178504969	178506037	+	overlapEnd	344
112	125	1	181081562	181082553	+	802	181080593	181083327	+	inside	774
113	126	1	183133295	183133979	+	3128	183131942	183135075	+	inside	1096
114	127	1	199728224	199729010	+	15748	199727309	199728397	+	overlapEnd	173
117	130	1	201430192	201431590	+	14295	201429298	201430255	+	overlapEnd	63
118	131	1	201682262	201683211	+	1216	201681720	201685413	+	inside	542
119	132	1	201683266	201684362	+	1216	201681720	201685413	+	inside	1051
120	133	1	201991929	201992670	+	515	201991622	201994433	+	inside	307
121	134	1	202053876	202055208	+	1667	202053606	202056407	+	inside	270
123	136	1	204026395	204027183	+	20985	204026112	204026634	+	overlapEnd	239
124	137	1	204048946	204050137	+	7881	204048680	204049364	+	overlapEnd	266
125	138	1	204385972	204387231	+	1963	204386994	204388918	+	overlapStart	237
126	140	1	205418559	205419964	+	3564	205416004	205418586	+	overlapEnd	27
127	142	1	207180233	207181265	+	10817	207179947	207181728	+	inside	286
128	144	1	209825683	209826909	+	30513	209825815	209826450	+	includeFeature	132
131	148	1	214620124	214620908	+	1195	214617404	214620332	+	overlapEnd	208
132	149	1	215287269	215288061	+	4406	215286523	215288960	+	inside	746
133	150	1	218758723	218759638	+	18169	218757723	218758880	+	overlapEnd	157
134	151	1	223888255	223889424	+	3744	223887036	223889608	+	inside	184
135	152	1	223894735	223896127	+	1207	223893392	223897560	+	inside	1343
136	153	1	223959437	223960278	+	9904	223958048	223959595	+	overlapEnd	158
137	154	1	226186779	226187865	+	11797	226187403	226188090	+	overlapStart	225
138	155	1	226315069	226316036	+	9139	226314514	226315534	+	overlapEnd	465
139	156	1	227002581	227003534	+	2949	227001605	227005258	+	inside	976
140	157	1	227544921	227545758	+	6688	227544373	227546051	+	inside	293
141	158	1	228996585	228997499	+	8989	228995289	228997014	+	overlapEnd	429
142	160	1	230219747	230220881	+	3511	230219372	230221955	+	inside	375
143	161	1	230240091	230241438	+	1384	230239273	230242487	+	inside	818
145	163	1	233248561	233249772	+	5893	233247553	233249130	+	overlapEnd	569
146	164	1	234859245	234860812	+	4842	234857664	234859887	+	overlapEnd	642
148	166	1	235132851	235134679	+	11204	235132117	235133019	+	overlapEnd	168
149	167	1	236073544	236074374	+	2158	236071726	236075055	+	inside	681
150	169	1	244327092	244327934	+	17558	244326697	244328150	+	inside	216
151	170	2	9374437	9375962	+	120	9371612	9376958	+	inside	996
152	171	2	10422758	10423963	+	180	10422475	10428126	+	inside	283
153	172	2	11076166	11076856	+	3946	11075550	11077417	+	inside	561
154	173	2	11969834	11970889	+	7673	11968945	11970097	+	overlapEnd	263
155	174	2	20778558	20779611	+	901	20777647	20780951	+	inside	911
156	175	2	20783675	20785131	+	753	20783252	20785629	+	inside	423
157	177	2	26234580	26235814	+	2317	26233956	26236041	+	inside	227
159	179	2	26946481	26948021	+	215	26943114	26948785	+	inside	764
160	180	2	26980737	26981768	+	9404	26980230	26980902	+	overlapEnd	165
161	181	2	27543774	27544532	+	6600	27543457	27545199	+	inside	317
162	182	2	28806442	28807853	+	5801	28806515	28808038	+	overlapStart	73
164	186	2	46165729	46166564	+	4370	46164965	46165986	+	overlapEnd	257
165	187	2	46190527	46192107	+	140	46186163	46191405	+	overlapEnd	702
166	188	2	47260959	47262320	+	1772	47259714	47261329	+	overlapEnd	370
167	189	2	47270079	47271585	+	1448	47269092	47270723	+	overlapEnd	644
168	191	2	55130781	55132029	+	6586	55130163	55132351	+	inside	322
169	192	2	62530887	62532939	+	2431	62530691	62532245	+	overlapEnd	196
170	193	2	62805701	62806586	+	1618	62805629	62808008	+	inside	72
172	195	2	65058115	65059340	+	6198	65057407	65058499	+	overlapEnd	384
173	196	2	65065431	65066533	+	14174	65064948	65065879	+	overlapEnd	448
174	197	2	65609895	65610560	+	1668	65608488	65609948	+	overlapEnd	53
175	198	2	65803877	65804574	+	9131	65803639	65804241	+	overlapEnd	238
176	199	2	69134748	69136232	+	5790	69134644	69136364	+	inside	104
177	200	2	69997040	69997991	+	3091	69995167	69997441	+	overlapEnd	401
178	201	2	70335670	70336502	+	4245	70334552	70335987	+	overlapEnd	317
179	202	2	70555842	70556810	+	26355	70556460	70557141	+	overlapStart	331
180	203	2	70823172	70824586	+	3407	70822892	70825216	+	inside	280
181	205	2	72342335	72343773	+	2847	72342752	72344433	+	overlapStart	417
183	208	2	85146892	85147764	+	16688	85146572	85146963	+	overlapEnd	71
184	209	2	85173270	85174085	+	16889	85173777	85174628	+	overlapStart	308
185	210	2	85185108	85186892	+	9583	85184808	85185533	+	overlapEnd	300
186	211	2	85695657	85696483	+	6090	85694603	85696924	+	inside	441
187	212	2	85725853	85726838	+	8922	85724844	85725937	+	overlapEnd	84
188	215	2	86931324	86932205	+	21887	86931328	86932987	+	overlapStart	4
189	216	2	96925779	96926816	+	1789	96924830	96927726	+	inside	910
190	217	2	97222152	97223193	+	10074	97222231	97223346	+	overlapStart	79
191	218	2	98485588	98486269	+	2548	98483468	98485714	+	overlapEnd	126
192	219	2	100907431	100908380	+	5565	100906274	100907594	+	overlapEnd	163
193	220	2	100908404	100909000	+	10687	100907961	100908646	+	overlapEnd	242
194	221	2	101741101	101742001	+	1150	101739046	101741350	+	overlapEnd	249
195	222	2	102843929	102844747	+	17686	102843423	102844261	+	overlapEnd	332
196	223	2	106020194	106021266	+	2418	106019383	106022599	+	inside	811
197	224	2	106535432	106536566	+	28961	106536093	106536751	+	overlapStart	185
198	225	2	110858456	110859795	+	27	110857562	110863545	+	inside	894
199	226	2	110863299	110864180	+	27	110857562	110863545	+	overlapEnd	246
200	227	2	111790044	111790994	+	3342	111789377	111792135	+	inside	667
201	228	2	112456190	112456982	+	10490	112455467	112456510	+	overlapEnd	320
202	229	2	113401488	113403622	+	2632	113400609	113402754	+	overlapEnd	868
203	230	2	113449897	113451038	+	2233	113448828	113451408	+	inside	370
204	231	2	113997726	113999359	+	631	113996104	113998441	+	overlapEnd	715
205	232	2	114045887	114046736	+	10625	114046663	114047800	+	overlapStart	73
206	234	2	127821901	127823367	+	9747	127821551	127822375	+	overlapEnd	350
208	237	2	147631351	147632479	+	7002	147630789	147632780	+	inside	301
210	239	2	161061815	161062752	+	10636	161061217	161062093	+	overlapEnd	278
212	241	2	173117867	173118994	+	3950	173115678	173117878	+	overlapEnd	11
213	242	2	173306386	173307700	+	651	173304233	173306866	+	overlapEnd	480
214	243	2	174516821	174517945	+	5732	174516641	174518587	+	inside	180
215	244	2	182655394	182656354	+	1361	182653247	182656102	+	overlapEnd	252
216	245	2	182675674	182676300	+	241	182675878	182680633	+	overlapStart	204
217	246	2	182741130	182742085	+	9753	182740334	182741438	+	overlapEnd	308
218	247	2	201629874	201631477	+	1100	201628965	201632680	+	inside	909
219	248	2	201809126	201809935	+	3218	201808503	201810998	+	inside	623
220	249	2	219270292	219271557	+	7814	219270011	219270861	+	overlapEnd	281
221	250	2	219759706	219760626	+	587	219758362	219761635	+	inside	1009
222	251	2	220571274	220572211	+	6	220564217	220573545	+	inside	1334
223	252	2	224590080	224590661	+	7037	224589153	224590215	+	overlapEnd	135
224	253	2	224725359	224726443	+	5674	224725060	224725967	+	overlapEnd	299
225	254	2	225349710	225350553	+	7372	225348566	225350065	+	overlapEnd	355
226	255	2	225543144	225544332	+	5482	225540894	225543165	+	overlapEnd	21
227	256	2	227050016	227050655	+	3665	227049031	227050292	+	overlapEnd	276
228	257	2	227526245	227527135	+	2668	227524849	227526546	+	overlapEnd	301
229	258	2	227860168	227860983	+	3519	227858897	227860362	+	overlapEnd	194
230	259	2	228682583	228683618	+	20042	228681861	228682971	+	overlapEnd	388
231	260	2	228727572	228728339	+	6158	228726901	228729637	+	inside	671
232	261	2	230272890	230273935	+	10050	230271393	230273050	+	overlapEnd	160
233	262	2	231658610	231659079	+	6979	231657487	231658756	+	overlapEnd	146
234	263	2	232468579	232470205	+	15070	232468184	232469073	+	overlapEnd	395
235	264	2	232506676	232508393	+	13675	232506694	232507459	+	includeFeature	18
236	265	2	232530860	232532169	+	5837	232531995	232533166	+	overlapStart	174
237	266	2	232537159	232538482	+	1356	232535991	232537639	+	overlapEnd	480
238	268	2	233457332	233458286	+	6094	233456630	233458386	+	inside	100
239	269	2	233766136	233767329	+	11225	233765807	233766763	+	overlapEnd	329
240	270	2	233852388	233853704	+	3502	233851300	233853198	+	overlapEnd	506
241	271	2	234259134	234259802	+	3651	234258889	234260453	+	inside	245
242	272	2	234883084	234883811	+	5041	234881651	234883348	+	overlapEnd	264
243	273	2	235934618	235935923	+	1115	235932055	235934807	+	overlapEnd	189
244	274	2	236302730	236303629	+	13233	236302023	236302937	+	overlapEnd	207
245	275	2	236617486	236618473	+	1524	236616522	236619226	+	inside	753
246	276	2	236735969	236736853	+	21260	236736466	236737145	+	overlapStart	292
249	279	3	5019698	5021549	+	2764	5017634	5019780	+	overlapEnd	82
250	280	3	5028034	5029191	+	566	5024811	5028440	+	overlapEnd	406
251	281	3	5036088	5037839	+	1202	5035212	5038194	+	inside	355
253	283	3	8670754	8671881	+	11483	8670111	8671196	+	overlapEnd	442
254	285	3	9925897	9926985	+	6572	9925134	9926241	+	overlapEnd	344
255	286	3	11137816	11138878	+	13086	11136909	11138198	+	overlapEnd	382
256	287	3	11178200	11179235	+	7217	11177814	11178577	+	overlapEnd	377
257	288	3	12800502	12801552	+	2343	12799131	12801965	+	inside	413
258	289	3	13578824	13580255	+	895	13578005	13581399	+	inside	819
259	290	3	14473314	14474421	+	1038	14472398	14474967	+	inside	546
260	291	3	15688217	15689049	+	2173	15687892	15690146	+	inside	325
261	292	3	16101788	16102818	+	8047	16100217	16101801	+	overlapEnd	13
262	293	3	16142925	16143679	+	15637	16143333	16144403	+	overlapStart	346
263	294	3	18140165	18141095	+	8855	18139009	18140470	+	overlapEnd	305
264	295	3	18336353	18337199	+	24624	18335962	18336798	+	overlapEnd	391
265	296	3	23726992	23727909	+	21204	23726316	23727375	+	overlapEnd	383
266	297	3	23781970	23783072	+	3505	23780122	23782096	+	overlapEnd	126
267	298	3	27575172	27576224	+	6406	27574108	27575422	+	overlapEnd	250
268	299	3	32010245	32011226	+	10134	32008261	32010274	+	overlapEnd	29
269	300	3	32461529	32462978	+	1452	32458621	32461707	+	overlapEnd	178
270	301	3	39192233	39195543	+	93	39188033	39194049	+	overlapEnd	1494
273	306	3	45208361	45209559	+	3747	45207665	45209009	+	overlapEnd	550
274	307	3	45859056	45860261	+	1634	45857382	45859340	+	overlapEnd	284
275	308	3	46557878	46559097	+	4269	46556833	46559039	+	overlapEnd	58
276	309	3	48513989	48515197	+	11494	48514777	48515676	+	overlapStart	420
277	311	3	49506411	49508462	+	19221	49506431	49506834	+	includeFeature	20
278	312	3	49937373	49938892	+	1548	49936184	49938047	+	overlapEnd	674
279	313	3	50353646	50355171	+	4611	50352702	50354312	+	overlapEnd	666
280	314	3	50664582	50665860	+	192	50661112	50666278	+	inside	418
281	315	3	51377613	51378544	+	5832	51376704	51377811	+	overlapEnd	198
282	316	3	52161998	52162801	+	4152	52162404	52163628	+	overlapStart	397
283	317	3	52250675	52251824	+	5518	52250597	52252536	+	inside	78
284	318	3	57094137	57095060	+	1896	57095009	57097269	+	overlapStart	51
285	319	3	58034757	58035671	+	4781	58033586	58034985	+	overlapEnd	228
286	320	3	58456519	58457688	+	688	58455094	58458406	+	inside	718
287	321	3	65949539	65950574	+	4036	65948153	65949886	+	overlapEnd	347
289	324	3	106935508	106936459	+	3443	106934647	106938103	+	inside	861
290	325	3	108190722	108191421	+	5146	108191385	108193258	+	overlapStart	36
291	326	3	111457955	111458774	+	2446	111455994	111458102	+	overlapEnd	147
292	327	3	111621910	111622807	+	181	111620246	111624379	+	inside	1572
293	328	3	114217204	114218181	+	64	114215181	114220203	+	inside	2022
295	331	3	124597251	124598346	+	262	124594559	124599603	+	inside	1257
296	332	3	126501106	126501866	+	7279	126500589	126502335	+	inside	469
298	334	3	128930493	128931153	+	15305	128930152	128930566	+	overlapEnd	73
299	335	3	129344875	129345994	+	19625	129345053	129345492	+	includeFeature	178
300	336	3	134082524	134083720	+	2692	134081578	134082967	+	overlapEnd	443
302	338	3	138581784	138582564	+	2193	138580409	138583055	+	inside	491
303	339	3	139018039	139018884	+	1997	139016329	139018348	+	overlapEnd	309
304	340	3	139020820	139022090	+	496	139018691	139021224	+	overlapEnd	404
305	341	3	139028527	139029891	+	195	139024630	139029315	+	overlapEnd	576
306	342	3	141086598	141087966	+	693	141084172	141087106	+	overlapEnd	508
308	344	3	149293399	149294379	+	72	149289356	149296375	+	inside	1996
309	345	3	150087739	150088406	+	14412	150086680	150087938	+	overlapEnd	199
310	346	3	151022626	151023453	+	8407	151021635	151022898	+	overlapEnd	272
311	347	3	159482893	159483842	+	5465	159483720	159484984	+	overlapStart	122
312	349	3	172376526	172377457	+	11893	172375986	172376997	+	overlapEnd	460
313	350	3	177063129	177063973	+	11953	177062426	177063516	+	overlapEnd	387
314	351	3	177074608	177075650	+	2397	177073667	177075322	+	overlapEnd	328
315	352	3	177075884	177078266	+	17909	177075591	177076361	+	overlapEnd	293
316	353	3	182082543	182083221	+	8570	182081452	182082714	+	overlapEnd	171
317	354	3	188066253	188067110	+	5372	188065539	188067591	+	inside	481
318	355	3	188665183	188666727	+	7175	188663921	188665233	+	overlapEnd	50
320	358	3	192596921	192598003	+	8611	192596088	192597606	+	overlapEnd	397
321	359	3	193586907	193588383	+	11607	193585980	193587420	+	overlapEnd	513
322	360	3	193807071	193807986	+	14609	193807027	193808141	+	inside	44
323	361	3	193858258	193860456	+	4970	193857540	193858784	+	overlapEnd	526
324	362	3	194014148	194015005	+	850	194010298	194014158	+	overlapEnd	10
325	363	3	194461403	194462337	+	21876	194461143	194461776	+	overlapEnd	260
327	366	3	197438996	197439657	+	7686	197438004	197439132	+	overlapEnd	136
328	367	3	197445679	197446233	+	9509	197445136	197445998	+	overlapEnd	235
329	368	4	2414106	2415662	+	3967	2413243	2414640	+	overlapEnd	534
330	369	4	3438237	3439488	+	2443	3437840	3439639	+	inside	151
331	370	4	6345507	6346314	+	11533	6345417	6346496	+	inside	90
332	371	4	15907403	15908371	+	23147	15906978	15907646	+	overlapEnd	243
334	373	4	26198746	26199660	+	6068	26197705	26199103	+	overlapEnd	357
336	375	4	38190092	38191338	+	980	38189729	38192889	+	inside	363
338	377	4	40256486	40257875	+	4057	40256078	40258248	+	inside	373
339	378	4	40318513	40319341	+	16385	40318028	40318789	+	overlapEnd	276
341	380	4	74974893	74975775	+	6663	74973925	74976124	+	inside	349
342	383	4	84128675	84129369	+	3800	84127726	84128824	+	overlapEnd	149
343	384	4	85612199	85612971	+	2373	85611550	85613666	+	inside	649
344	385	4	103541800	103542532	+	17830	103540876	103541912	+	overlapEnd	112
345	386	4	114389195	114390010	+	6138	114387616	114389491	+	overlapEnd	296
349	392	4	143470371	143471664	+	10188	143469722	143471030	+	overlapEnd	634
350	394	4	147162544	147163200	+	18431	147161772	147162574	+	overlapEnd	30
351	395	4	154126813	154127570	+	3305	154127188	154129285	+	overlapStart	375
352	397	4	159015690	159016459	+	14306	159015033	159015820	+	overlapEnd	130
353	398	4	169407992	169409052	+	5368	169407377	169408251	+	overlapEnd	259
354	399	4	170146205	170147261	+	456	170144223	170150638	+	inside	1982
355	400	4	186033120	186033707	+	2304	186032145	186033290	+	overlapEnd	170
356	401	4	186494588	186495549	+	30968	186494290	186494864	+	overlapEnd	276
357	402	5	912214	913440	+	8404	911842	913482	+	inside	42
358	403	5	1161162	1161900	+	6416	1161148	1162413	+	inside	14
360	405	5	16894359	16895138	+	4308	16893377	16894566	+	overlapEnd	207
363	409	5	42950556	42951321	+	3169	42949045	42950782	+	overlapEnd	226
364	410	5	54733997	54734576	+	3830	54732551	54734265	+	overlapEnd	268
366	412	5	56662318	56663580	+	2880	56660806	56662690	+	overlapEnd	372
367	413	5	56790231	56791031	+	2125	56788659	56790533	+	overlapEnd	302
369	415	5	67729633	67730434	+	1952	67728101	67730832	+	inside	398
370	416	5	70897056	70897929	+	1326	70895200	70897529	+	overlapEnd	400
371	417	5	74616556	74617644	+	3599	74615349	74616829	+	overlapEnd	273
372	418	5	76086286	76087058	+	3346	76085707	76087964	+	inside	579
373	419	5	76134240	76135383	+	420	76130906	76134457	+	overlapEnd	217
374	420	5	77995244	77996141	+	21591	77996022	77996724	+	overlapStart	119
375	421	5	79783534	79784596	+	19461	79783247	79783736	+	overlapEnd	202
376	422	5	81652758	81653635	+	15216	81651814	81652788	+	overlapEnd	30
378	424	5	95047846	95048591	+	7927	95047421	95048152	+	overlapEnd	306
379	425	5	110702569	110703664	+	9674	110702343	110703712	+	inside	48
380	426	5	112538687	112539368	+	7719	112537547	112538874	+	overlapEnd	187
381	428	5	131438683	131439850	+	4364	131438031	131439520	+	overlapEnd	330
382	429	5	131725056	131726161	+	275	131722352	131725414	+	overlapEnd	358
383	430	5	132580863	132582465	+	9323	132580712	132581323	+	overlapEnd	151
384	431	5	133801473	133803020	+	26755	133800813	133801491	+	overlapEnd	18
385	432	5	133846539	133848027	+	54	133844136	133849308	+	inside	1281
386	433	5	134582352	134583332	+	2734	134580833	134582638	+	overlapEnd	286
387	434	5	140900579	140901520	+	527	140898839	140903155	+	inside	1635
388	435	5	141228463	141229763	+	4034	141227072	141228671	+	overlapEnd	208
389	437	5	141740008	141740717	+	407	141737031	141740411	+	overlapEnd	306
390	438	5	141742109	141742885	+	10813	141741862	141742350	+	overlapEnd	241
391	439	5	142024274	142025173	+	6151	142023063	142024524	+	overlapEnd	250
392	440	5	142623200	142624350	+	1734	142621387	142623573	+	overlapEnd	373
393	441	5	148441661	148443204	+	8297	148441331	148442684	+	overlapEnd	330
394	442	5	148819415	148819954	+	1925	148818047	148820271	+	inside	317
396	444	5	149401226	149401996	+	1707	149399045	149401421	+	overlapEnd	195
398	446	5	149876861	149877822	+	1242	149875744	149878830	+	inside	1008
399	447	5	154061568	154062971	+	28645	154061200	154061780	+	overlapEnd	212
400	448	5	154236919	154238180	+	18179	154236377	154236923	+	overlapEnd	4
401	449	5	156817363	156818317	+	3385	156816486	156818660	+	inside	343
402	450	5	159008584	159009383	+	23711	159008212	159009076	+	overlapEnd	307
403	451	5	159591893	159593155	+	18754	159591629	159592219	+	overlapEnd	264
404	452	5	167728567	167729772	+	1955	167726657	167728888	+	overlapEnd	321
405	453	5	167741573	167742725	+	203	167739422	167745214	+	inside	2151
406	454	5	169577861	169579005	+	7779	169578364	169579567	+	overlapStart	503
407	455	5	172191959	172192972	+	6749	172192693	172194216	+	overlapStart	279
408	456	5	172881895	172882902	+	268	172878440	172883737	+	inside	835
409	457	5	173930428	173931304	+	2942	173928717	173930637	+	overlapEnd	209
411	460	6	1335558	1336424	+	28828	1334695	1335669	+	overlapEnd	111
412	461	6	2839298	2840241	+	5222	2837920	2839379	+	overlapEnd	81
413	462	6	2857270	2858634	+	4449	2856803	2857842	+	overlapEnd	467
414	463	6	3023489	3024686	+	9830	3023104	3024167	+	overlapEnd	385
416	465	6	4358630	4360105	+	26953	4358578	4358860	+	overlapEnd	52
417	466	6	6803429	6805002	+	10417	6803191	6805672	+	inside	238
418	467	6	6810924	6812543	+	10968	6810238	6811567	+	overlapEnd	643
419	468	6	6820635	6821537	+	4800	6819492	6822115	+	inside	578
420	469	6	7505328	7506293	+	14137	7504355	7505615	+	overlapEnd	287
422	472	6	10441145	10442273	+	10394	10441189	10442399	+	overlapStart	44
423	473	6	12324234	12325323	+	9751	12323561	12325393	+	inside	70
425	476	6	14001262	14002286	+	21967	14000881	14001831	+	overlapEnd	381
426	477	6	14270473	14271968	+	7593	14270272	14271309	+	overlapEnd	201
427	478	6	14732863	14734048	+	26351	14732551	14733226	+	overlapEnd	312
428	479	6	14743462	14744709	+	7660	14742762	14744916	+	inside	207
429	483	6	30059344	30060234	+	12533	30059062	30060126	+	overlapEnd	108
430	484	6	30716744	30717978	+	469	30715325	30718712	+	inside	734
431	485	6	30719906	30720789	+	3794	30719111	30720106	+	overlapEnd	200
432	486	6	30736640	30738068	+	638	30734119	30737169	+	overlapEnd	529
433	487	6	30749529	30750584	+	1571	30749087	30751449	+	inside	442
434	488	6	30781666	30782912	+	1905	30780527	30783170	+	inside	258
435	489	6	30852913	30854603	+	13737	30853051	30853864	+	includeFeature	138
437	491	6	31082055	31083186	+	5298	31080629	31082399	+	overlapEnd	344
438	492	6	31744488	31745514	+	2616	31742518	31745575	+	inside	61
439	494	6	33244428	33245817	+	17159	33244263	33244762	+	overlapEnd	165
440	495	6	33557383	33558999	+	2796	33556906	33559540	+	inside	477
441	497	6	34211326	34212883	+	67	34206484	34212079	+	overlapEnd	753
442	498	6	35149179	35150370	+	17103	35148621	35149681	+	overlapEnd	502
443	500	6	35564400	35565316	+	1409	35564935	35566477	+	overlapStart	381
444	501	6	35698798	35700253	+	14776	35698478	35699085	+	overlapEnd	287
445	502	6	36650149	36650958	+	1010	36648589	36651355	+	inside	397
446	503	6	37027009	37027969	+	11021	37027486	37028361	+	overlapStart	392
448	505	6	42067107	42068567	+	879	42066131	42069658	+	inside	976
449	506	6	42104091	42105574	+	8026	42103563	42104512	+	overlapEnd	421
450	507	6	42194185	42195081	+	2501	42192696	42194515	+	overlapEnd	330
451	509	6	43670137	43671267	+	13433	43669510	43670475	+	overlapEnd	338
452	510	6	43967658	43968702	+	7154	43967447	43968252	+	overlapEnd	211
453	511	6	44008980	44010500	+	1482	44009014	44012486	+	overlapStart	34
456	514	6	46701766	46702534	+	30205	46701336	46702060	+	overlapEnd	294
458	516	6	48794699	48795627	+	8183	48795479	48797053	+	overlapStart	148
459	518	6	52368014	52369922	+	4780	52367522	52369003	+	overlapEnd	492
460	519	6	52382162	52383254	+	15082	52381292	52382395	+	overlapEnd	233
461	520	6	53599345	53600080	+	3790	53599611	53601987	+	overlapStart	266
462	521	6	56803314	56804060	+	21395	56803939	56804554	+	overlapStart	121
463	523	6	73933473	73934406	+	10506	73933392	73934137	+	overlapEnd	81
464	524	6	74289082	74291082	+	1164	74287483	74289873	+	overlapEnd	791
465	525	6	86070841	86071462	+	21122	86070385	86071215	+	overlapEnd	247
466	526	6	86173984	86174886	+	15473	86172311	86174015	+	overlapEnd	31
468	528	6	90927799	90928876	+	6284	90926924	90928070	+	overlapEnd	271
470	530	6	100748026	100748725	+	7883	100746777	100748373	+	overlapEnd	347
471	531	6	105774601	105775691	+	556	105772541	105776845	+	inside	1154
472	533	6	111912546	111913255	+	572	111910771	111914349	+	inside	1094
473	534	6	119468240	119469240	+	3079	119465828	119468307	+	overlapEnd	67
474	535	6	129811935	129812914	+	778	129812395	129814143	+	overlapStart	460
475	536	6	134356164	134357603	+	3507	134355758	134358164	+	inside	406
476	537	6	143206217	143206888	+	9522	143206828	143208780	+	overlapStart	60
477	538	6	145218440	145219085	+	1410	145216580	145218762	+	overlapEnd	322
478	539	6	147234895	147236209	+	3472	147233864	147237362	+	inside	1031
480	541	6	149553895	149554989	+	337	149552196	149558953	+	inside	1699
483	544	6	151134437	151135418	+	6321	151134709	151136370	+	overlapStart	272
484	545	6	151361930	151362791	+	10057	151361230	151362134	+	overlapEnd	204
485	546	6	151380705	151381964	+	251	151379173	151383258	+	inside	1294
486	547	6	151388790	151389627	+	6861	151387909	151388953	+	overlapEnd	163
488	549	6	158183781	158185103	+	481	158181473	158186378	+	inside	1275
489	550	6	159141130	159142320	+	330	159139094	159143774	+	inside	1454
490	551	6	159151228	159152197	+	2810	159149975	159151424	+	overlapEnd	196
491	552	6	159270664	159271637	+	12337	159270375	159270919	+	overlapEnd	255
492	553	6	159273744	159275670	+	3214	159273156	159274361	+	overlapEnd	588
493	554	6	159290872	159291620	+	9939	159291335	159292340	+	overlapStart	285
494	555	7	577477	579327	+	1659	576847	579177	+	overlapEnd	150
495	556	7	871946	872923	+	4243	871671	873805	+	inside	275
496	557	7	1576450	1577724	+	14053	1575971	1576915	+	overlapEnd	465
497	558	7	6487894	6488499	+	7120	6488489	6489277	+	overlapStart	10
498	559	7	13959604	13960323	+	16611	13958618	13959614	+	overlapEnd	10
499	561	7	16524097	16524819	+	17343	16523590	16524498	+	overlapEnd	321
500	563	7	22898116	22899150	+	351	22895160	22900020	+	inside	870
501	565	7	24860654	24861744	+	70	24860103	24867576	+	inside	551
502	566	7	32708632	32709435	+	2594	32706970	32708959	+	overlapEnd	327
503	567	7	34787470	34788587	+	2633	34786775	34789107	+	inside	520
504	568	7	34891689	34892590	+	13230	34890992	34891721	+	overlapEnd	32
505	569	7	35043067	35043970	+	1703	35040555	35043411	+	overlapEnd	344
506	570	7	36155099	36155776	+	18794	36154654	36155158	+	overlapEnd	59
507	571	7	37071276	37072176	+	3319	37070059	37071573	+	overlapEnd	297
508	572	7	44677312	44679989	+	1390	44676889	44678949	+	overlapEnd	423
509	573	7	47514124	47515428	+	1712	47513160	47514818	+	overlapEnd	610
510	574	7	47825938	47826930	+	1812	47824038	47826111	+	overlapEnd	173
512	577	7	50602312	50603014	+	13350	50601994	50603511	+	inside	318
513	578	7	55133226	55134045	+	924	55130970	55134792	+	inside	747
514	579	7	55200295	55201706	+	119	55194598	55200558	+	overlapEnd	263
515	580	7	73050101	73051207	+	3167	73049477	73050546	+	overlapEnd	445
516	581	7	73129682	73130785	+	17866	73129583	73129976	+	overlapEnd	99
517	582	7	73156825	73158225	+	3093	73155791	73157225	+	overlapEnd	400
518	583	7	73236625	73237666	+	1908	73236685	73238678	+	overlapStart	60
519	584	7	73241797	73243014	+	4821	73240880	73241986	+	overlapEnd	189
520	585	7	73264943	73265897	+	4381	73265193	73265946	+	overlapStart	49
521	586	7	73613849	73614640	+	19642	73613768	73614082	+	overlapEnd	81
522	587	7	73693641	73694709	+	17644	73693780	73694082	+	includeFeature	139
523	589	7	75920293	75921249	+	5202	75919440	75920970	+	overlapEnd	279
524	590	7	75923434	75924530	+	1128	75922315	75925473	+	inside	943
527	594	7	97983621	97984471	+	27983	97983342	97983785	+	overlapEnd	164
528	595	7	98047540	98048973	+	1697	98046377	98048912	+	overlapEnd	61
529	596	7	98419974	98420725	+	1554	98417231	98420247	+	overlapEnd	273
530	598	7	99160408	99160926	+	2192	99159681	99162160	+	inside	727
531	599	7	99844699	99845494	+	8979	99844202	99845091	+	overlapEnd	392
532	601	7	100143111	100143895	+	11482	100142485	100143303	+	overlapEnd	192
533	602	7	100781186	100782345	+	9103	100781133	100781579	+	overlapEnd	53
534	603	7	101525796	101526581	+	1505	101523774	101526162	+	overlapEnd	366
535	604	7	102631954	102632815	+	3823	102630557	102632164	+	overlapEnd	210
536	606	7	105470686	105471400	+	2700	105468318	105470714	+	overlapEnd	28
537	607	7	106358670	106359197	+	20431	106359002	106359852	+	overlapStart	195
538	608	7	106415855	106416399	+	955	106412704	106417277	+	inside	878
540	611	7	112089171	112090823	+	7669	112088456	112089937	+	overlapEnd	715
541	612	7	115994702	115995634	+	2244	115993235	115994887	+	overlapEnd	185
542	613	7	121184803	121185394	+	4494	121185388	121187527	+	overlapStart	6
543	615	7	129588692	129589926	+	5929	129587612	129588771	+	overlapEnd	79
544	616	7	129648405	129650649	+	712	129648383	129651160	+	inside	22
545	617	7	130529692	130530916	+	7704	130529069	130530008	+	overlapEnd	316
546	618	7	130578710	130579811	+	1598	130577247	130578901	+	overlapEnd	191
547	619	7	130585902	130586812	+	355	130583613	130586175	+	overlapEnd	273
548	620	7	130597835	130598601	+	34	130598469	130605991	+	overlapStart	132
549	623	7	137566726	137567527	+	15222	137566698	137568316	+	inside	28
550	624	7	139615959	139616763	+	3961	139615520	139617345	+	inside	439
551	625	7	140240748	140242051	+	5024	140240772	140242827	+	overlapStart	24
552	626	7	143169210	143169946	+	11681	143168440	143169397	+	overlapEnd	187
554	629	7	151296263	151297497	+	1248	151294698	151297859	+	inside	362
555	630	7	151384446	151385495	+	3227	151384103	151386203	+	inside	343
556	631	7	151424387	151425470	+	3215	151423092	151424795	+	overlapEnd	408
557	632	7	151451156	151451903	+	3064	151451898	151453668	+	overlapStart	5
558	633	7	151493155	151494206	+	4128	151493106	151494180	+	overlapEnd	26
559	634	7	155743614	155745338	+	3500	155742347	155744128	+	overlapEnd	514
560	635	7	155754143	155755409	+	834	155751607	155754505	+	overlapEnd	362
561	636	7	157102160	157103228	+	3291	157101289	157103729	+	inside	501
562	637	7	158610899	158611935	+	758	158608821	158613936	+	inside	2001
563	638	8	8145689	8146463	+	11996	8145025	8146009	+	overlapEnd	320
564	639	8	8153248	8154403	+	786	8150932	8153528	+	overlapEnd	280
565	640	8	8167876	8168860	+	5302	8166971	8168060	+	overlapEnd	184
566	642	8	11711152	11712045	+	1441	11710031	11711482	+	overlapEnd	330
568	644	8	18991760	18992597	+	12599	18991617	18992702	+	inside	105
569	645	8	18998566	18999270	+	9067	18997450	18998774	+	overlapEnd	208
570	646	8	22084647	22086156	+	12937	22084580	22085349	+	overlapEnd	67
571	647	8	22439174	22440165	+	2086	22437729	22440116	+	overlapEnd	49
572	648	8	22454622	22455984	+	1669	22453814	22455994	+	inside	10
573	649	8	22931973	22932909	+	12879	22931647	22932787	+	overlapEnd	122
574	651	8	25052785	25053602	+	3437	25053220	25055072	+	overlapStart	382
576	654	8	26308542	26309549	+	1680	26307569	26310022	+	inside	473
578	656	8	27474299	27475288	+	1042	27472454	27475668	+	inside	380
579	657	8	28114822	28115795	+	11624	28114443	28115196	+	overlapEnd	374
580	658	8	28208492	28210217	+	3320	28207705	28208774	+	overlapEnd	282
581	659	8	28226670	28227509	+	4908	28225474	28226766	+	overlapEnd	96
582	660	8	28258624	28260300	+	2736	28257494	28259174	+	overlapEnd	550
583	661	8	28943153	28944078	+	7055	28941859	28943207	+	overlapEnd	54
585	663	8	29412764	29413680	+	11143	29411922	29412842	+	overlapEnd	78
586	664	8	29522496	29523343	+	7674	29521681	29522688	+	overlapEnd	192
587	665	8	37915146	37916440	+	8584	37914512	37916342	+	overlapEnd	98
589	668	8	48265681	48266633	+	3542	48264802	48266138	+	overlapEnd	457
593	673	8	54857348	54858233	+	21824	54857024	54857497	+	overlapEnd	149
595	675	8	62671986	62673228	+	2477	62670292	62672675	+	overlapEnd	553
596	676	8	63076933	63078131	+	12436	63075950	63077352	+	overlapEnd	419
597	677	8	67035745	67036947	+	10698	67035194	67036115	+	overlapEnd	370
600	681	8	90623885	90624628	+	5168	90623007	90625390	+	inside	762
601	682	8	94885956	94886998	+	2972	94884548	94886222	+	overlapEnd	266
603	685	8	101911851	101913336	+	3047	101911949	101914193	+	overlapStart	98
604	686	8	102038239	102040408	+	3469	102038545	102040962	+	overlapStart	306
605	687	8	102091987	102093763	+	361	102089782	102092806	+	overlapEnd	819
606	688	8	102170805	102172237	+	999	102169768	102172613	+	inside	376
607	691	8	103817930	103820159	+	174	103815951	103818544	+	overlapEnd	614
608	692	8	103820400	103821365	+	49	103819336	103822623	+	inside	1064
609	693	8	103822257	103823394	+	49	103819336	103822623	+	overlapEnd	366
611	695	8	125212019	125213325	+	923	125211380	125213994	+	inside	639
612	696	8	125283471	125284565	+	1823	125282759	125285628	+	inside	712
613	697	8	126137643	126138510	+	287	126135494	126138202	+	overlapEnd	308
614	698	8	126272023	126272942	+	3109	126271374	126272314	+	overlapEnd	291
615	699	8	126422634	126423516	+	9012	126422629	126423440	+	overlapEnd	5
616	700	8	126440885	126443543	+	4437	126440803	126441327	+	overlapEnd	82
617	701	8	126568325	126569476	+	4762	126568030	126568630	+	overlapEnd	295
618	702	8	126656155	126657285	+	1032	126654814	126656657	+	overlapEnd	502
619	703	8	126676291	126677435	+	1163	126675319	126676774	+	overlapEnd	483
620	704	8	126713893	126714717	+	6666	126714480	126715267	+	overlapStart	237
621	705	8	128866124	128867039	+	3179	128866879	128867850	+	overlapStart	160
622	706	8	130719990	130720861	+	86	130720130	130724273	+	overlapStart	140
625	709	8	134306165	134307688	+	2210	134305794	134308157	+	inside	371
626	710	8	134387276	134388637	+	1004	134386946	134389770	+	inside	330
627	711	8	141319335	141320935	+	1178	141319055	141321372	+	inside	280
628	712	8	141474087	141475450	+	12070	141473480	141474194	+	overlapEnd	107
630	714	8	143717916	143719057	+	5407	143717258	143718991	+	overlapEnd	66
631	715	8	144300313	144303269	+	4124	144300565	144301856	+	includeFeature	252
632	716	8	145010180	145012671	+	837	145009260	145010707	+	overlapEnd	527
633	717	8	145013042	145018428	+	1030	145013935	145016211	+	includeFeature	893
634	718	8	145992507	145993357	+	6796	145992193	145992788	+	overlapEnd	281
635	720	9	12784307	12785058	+	1672	12783266	12786431	+	inside	1041
636	721	9	21684762	21685272	+	578	21681112	21684910	+	overlapEnd	148
637	722	9	21836271	21837097	+	8132	21835467	21836493	+	overlapEnd	222
639	725	9	35907581	35908388	+	771	35904893	35907956	+	overlapEnd	375
640	726	9	38047201	38048254	+	1857	38045528	38047748	+	overlapEnd	506
641	727	9	73033012	73036159	+	23480	73033266	73033858	+	includeFeature	254
644	730	9	93955198	93956569	+	457	93956155	93961449	+	overlapStart	414
645	731	9	94862561	94863225	+	4261	94860710	94862735	+	overlapEnd	174
646	732	9	99101750	99102747	+	4356	99100274	99101887	+	overlapEnd	137
647	733	9	99328501	99329156	+	12878	99327790	99328829	+	overlapEnd	327
648	734	9	99808220	99809012	+	7985	99807540	99808623	+	overlapEnd	389
649	735	9	101544068	101544914	+	3704	101543560	101545673	+	inside	508
650	736	9	109654718	109655733	+	17482	109654103	109655039	+	overlapEnd	321
651	737	9	109975770	109976430	+	452	109972659	109978181	+	inside	1751
652	738	9	110517132	110518179	+	11669	110516669	110517625	+	overlapEnd	463
654	740	9	116382535	116383467	+	398	116382029	116386120	+	inside	506
655	741	9	117040323	117041788	+	4327	117040738	117042279	+	overlapStart	415
656	742	9	117313887	117315233	+	23326	117313819	117314311	+	overlapEnd	68
657	743	9	123294545	123295263	+	6921	123293859	123295978	+	inside	686
658	744	9	124043417	124044934	+	353	124039386	124044103	+	overlapEnd	686
659	745	9	124048327	124050009	+	1619	124047016	124049201	+	overlapEnd	808
661	748	9	127572905	127574056	+	9405	127572512	127573178	+	overlapEnd	273
663	750	9	130323560	130324740	+	1380	130322419	130324089	+	overlapEnd	529
664	751	9	130340927	130341997	+	23767	130340995	130341324	+	includeFeature	68
665	752	9	130681048	130682246	+	656	130679761	130682480	+	inside	234
666	753	9	130717132	130718642	+	3933	130716420	130717683	+	overlapEnd	551
667	754	9	130813888	130814805	+	24955	130813982	130814395	+	includeFeature	94
668	755	9	131069381	131070400	+	5444	131069808	131071010	+	overlapStart	427
670	757	9	131397339	131398999	+	9881	131396926	131397570	+	overlapEnd	231
671	758	9	131901599	131903596	+	12423	131900855	131902148	+	overlapEnd	549
672	759	9	132040450	132041598	+	16274	132040288	132040788	+	overlapEnd	162
673	760	9	132095875	132097368	+	11743	132095882	132096369	+	includeFeature	7
674	761	9	132175672	132176567	+	8214	132176400	132177493	+	overlapStart	167
675	762	9	132222421	132223597	+	5742	132223128	132223832	+	overlapStart	235
676	763	9	132250243	132251627	+	1148	132248287	132250591	+	overlapEnd	348
677	764	9	132319150	132320631	+	4696	132318699	132319770	+	overlapEnd	451
678	765	9	132331528	132333591	+	1295	132331773	132333927	+	overlapStart	245
679	766	9	132358636	132359620	+	5585	132358245	132358969	+	overlapEnd	333
681	768	9	136008505	136009930	+	411	136008409	136011894	+	inside	96
682	769	9	136010410	136011283	+	411	136008409	136011894	+	inside	611
683	771	9	137787732	137788780	+	11159	137787002	137787865	+	overlapEnd	133
684	772	9	138818422	138820100	+	3824	138817506	138819872	+	overlapEnd	228
685	773	9	138843653	138844527	+	20893	138844263	138845010	+	overlapStart	264
686	774	9	139587713	139589059	+	7986	139587304	139588285	+	overlapEnd	409
687	775	9	139977241	139978626	+	485	139976990	139980365	+	inside	251
688	776	9	140305815	140306784	+	4174	140304950	140306027	+	overlapEnd	212
689	777	9	140505999	140507871	+	6046	140505331	140506463	+	overlapEnd	464
690	778	10	3137262	3138201	+	2231	3136107	3137480	+	overlapEnd	218
691	779	10	4705151	4705932	+	15744	4704337	4705409	+	overlapEnd	258
692	780	10	11726616	11727405	+	6962	11725242	11726737	+	overlapEnd	121
693	781	10	11917396	11918444	+	412	11915788	11919604	+	inside	1160
694	782	10	15242011	15243560	+	3742	15241165	15242684	+	overlapEnd	673
696	784	10	21625300	21626854	+	2968	21623886	21625953	+	overlapEnd	653
697	785	10	22909156	22910039	+	482	22907419	22912131	+	inside	1737
698	786	10	23105293	23106170	+	4731	23104284	23106687	+	inside	517
699	788	10	25190596	25191421	+	8708	25189933	25190927	+	overlapEnd	331
701	791	10	27069743	27070738	+	9892	27069444	27071203	+	inside	299
702	792	10	29947784	29948576	+	9343	29946610	29947974	+	overlapEnd	190
704	794	10	32229656	32230357	+	5560	32227752	32229691	+	overlapEnd	35
705	795	10	33294404	33295107	+	27713	33294868	33295910	+	overlapStart	239
706	796	10	33422640	33423731	+	18199	33422162	33422885	+	overlapEnd	245
707	797	10	48331612	48333128	+	8982	48331329	48332210	+	overlapEnd	283
708	798	10	48335723	48336661	+	186	48332479	48338132	+	inside	1471
709	799	10	52177731	52178479	+	22761	52178364	52179130	+	overlapStart	115
711	802	10	65471947	65472544	+	3775	65472316	65474367	+	overlapStart	228
712	803	10	70982159	70982831	+	4331	70981345	70983227	+	inside	396
713	805	10	73526260	73527633	+	177	73524507	73529531	+	inside	1753
714	806	10	73619861	73621045	+	11060	73619209	73620217	+	overlapEnd	356
715	807	10	74020160	74021130	+	12198	74019378	74020526	+	overlapEnd	366
716	808	10	74068036	74069510	+	2103	74067992	74071005	+	inside	44
717	809	10	74080236	74081110	+	31	74079745	74085649	+	inside	491
718	810	10	74081213	74082747	+	31	74079745	74085649	+	inside	1468
719	811	10	74436101	74436796	+	28760	74435693	74436304	+	overlapEnd	203
720	812	10	75646956	75648114	+	2902	75646026	75647489	+	overlapEnd	533
721	813	10	75666051	75667157	+	5509	75665090	75666513	+	overlapEnd	462
722	814	10	75691796	75692866	+	8283	75691606	75692148	+	overlapEnd	190
723	815	10	75725122	75726550	+	3515	75724274	75725764	+	overlapEnd	642
725	817	10	79658094	79659262	+	2290	79657284	79660253	+	inside	810
726	818	10	79708657	79709631	+	5441	79707950	79709988	+	inside	357
727	819	10	80724271	80725507	+	9068	80724220	80726080	+	inside	51
728	820	10	80732422	80734665	+	3133	80731325	80733261	+	overlapEnd	839
730	822	10	81966709	81968030	+	5531	81967703	81969421	+	overlapStart	327
731	823	10	87401986	87403234	+	722	87400494	87405083	+	inside	1492
732	825	10	95143409	95144281	+	7905	95142852	95143853	+	overlapEnd	428
733	826	10	95218290	95219153	+	3016	95216437	95218468	+	overlapEnd	178
734	827	10	95225349	95226710	+	6457	95225747	95226947	+	overlapStart	237
735	828	10	95230378	95231551	+	433	95227619	95230869	+	overlapEnd	491
736	829	10	95235376	95236066	+	156	95231619	95235609	+	overlapEnd	233
737	830	10	99301689	99303429	+	526	99299389	99303802	+	inside	373
738	831	10	99334140	99335286	+	3042	99333538	99336083	+	inside	602
739	832	10	99446611	99447701	+	10411	99447382	99448599	+	overlapStart	319
740	833	10	99648212	99649826	+	11105	99647776	99648733	+	overlapEnd	436
741	834	10	100028708	100029795	+	24868	100028316	100029171	+	overlapEnd	392
742	835	10	101539238	101540549	+	68	101535945	101539645	+	overlapEnd	407
743	836	10	102124460	102125468	+	75	102121289	102127276	+	inside	1808
744	837	10	102130160	102131744	+	247	102128546	102132872	+	inside	1128
745	838	10	102132494	102134270	+	247	102128546	102132872	+	overlapEnd	378
746	839	10	102790707	102793311	+	19484	102792615	102793362	+	overlapStart	51
747	840	10	102825473	102826800	+	2770	102824237	102825985	+	overlapEnd	512
748	841	10	103127156	103128150	+	17715	103126962	103127536	+	overlapEnd	194
749	843	10	103911014	103912540	+	4530	103909870	103911723	+	overlapEnd	709
750	844	10	105505133	105506065	+	6843	105504354	105506049	+	overlapEnd	16
751	845	10	105667737	105668690	+	3134	105666721	105668124	+	overlapEnd	387
752	846	10	105677401	105678569	+	12960	105678367	105679271	+	overlapStart	202
753	847	10	105877174	105878249	+	4162	105875312	105877565	+	overlapEnd	391
754	848	10	105880068	105882001	+	1381	105877956	105880734	+	overlapEnd	666
755	849	10	106568891	106569805	+	7448	106568527	106570123	+	inside	318
756	850	10	112157655	112160336	+	150	112154282	112158441	+	overlapEnd	786
757	851	10	112169778	112171485	+	4	112166991	112174467	+	inside	2787
758	852	10	112173241	112175260	+	4	112166991	112174467	+	overlapEnd	793
759	853	10	112176518	112177871	+	282	112174669	112178436	+	inside	565
760	854	10	112260782	112261804	+	765	112259524	112264151	+	inside	1258
761	855	10	112533806	112535567	+	599	112532622	112535875	+	inside	308
762	857	10	114833123	114834102	+	1863	114832296	114833270	+	overlapEnd	147
763	858	10	114846687	114847801	+	121	114844694	114847144	+	overlapEnd	457
767	862	10	121012360	121013896	+	2885	121011606	121013340	+	overlapEnd	556
768	863	10	121030424	121031585	+	1975	121029538	121032748	+	inside	886
769	864	10	121065274	121066611	+	1159	121064579	121066997	+	inside	386
770	865	10	121074165	121077702	+	23	121073530	121079136	+	inside	635
771	866	10	123822185	123823260	+	9434	123821977	123822812	+	overlapEnd	208
772	867	10	123900066	123901321	+	1067	123899795	123902905	+	inside	271
773	868	10	124067069	124068597	+	16460	124066074	124067414	+	overlapEnd	345
774	869	10	126812030	126812988	+	99	126808587	126815015	+	inside	2027
776	871	10	127350264	127351739	+	1901	127348804	127352222	+	inside	483
777	872	10	134330023	134331499	+	10364	134329554	134330418	+	overlapEnd	395
778	873	11	355399	356662	+	6154	354890	355884	+	overlapEnd	485
779	874	11	1060523	1061316	+	5032	1060196	1061782	+	inside	327
780	875	11	1793532	1794409	+	17254	1793224	1794103	+	overlapEnd	306
781	876	11	1854999	1856088	+	2211	1854194	1856490	+	inside	402
782	877	11	2554660	2555963	+	12114	2554359	2554945	+	overlapEnd	285
784	881	11	10920728	10922476	+	2228	10919430	10921316	+	overlapEnd	588
785	882	11	12087535	12088290	+	2494	12087302	12089268	+	inside	233
786	883	11	12188306	12189409	+	1419	12187899	12190730	+	inside	407
787	884	11	12823960	12824757	+	851	12822036	12824186	+	overlapEnd	226
788	885	11	13237357	13238488	+	4382	13236177	13238025	+	overlapEnd	463
789	886	11	18404699	18405968	+	1256	18404273	18406526	+	inside	426
790	887	11	27955444	27956711	+	6445	27954347	27955682	+	overlapEnd	238
791	888	11	32139501	32140459	+	7231	32139587	32141025	+	overlapStart	86
792	889	11	33654767	33655516	+	12344	33653738	33654874	+	overlapEnd	107
793	890	11	34264818	34265822	+	647	34263154	34266291	+	inside	469
794	891	11	34284728	34286027	+	1257	34283235	34285034	+	overlapEnd	306
795	892	11	34516531	34518226	+	6085	34515492	34516929	+	overlapEnd	398
796	893	11	35103745	35104581	+	11304	35103206	35103948	+	overlapEnd	203
797	894	11	36170716	36171884	+	7431	36170120	36171330	+	overlapEnd	554
800	897	11	47968382	47969329	+	23610	47967567	47968550	+	overlapEnd	168
801	898	11	57078210	57079340	+	22954	57078030	57078471	+	overlapEnd	180
802	899	11	59312519	59313273	+	7056	59313196	59314860	+	overlapStart	77
803	900	11	61497501	61498313	+	1303	61495642	61497939	+	overlapEnd	374
804	901	11	61523367	61525325	+	2293	61523087	61525521	+	inside	196
805	902	11	62323393	62324463	+	363	62320943	62323697	+	overlapEnd	304
806	903	11	64098874	64099952	+	23486	64098550	64099392	+	overlapEnd	324
808	905	11	64610212	64611836	+	1943	64609111	64610425	+	overlapEnd	213
809	906	11	64621614	64623409	+	220	64621527	64625490	+	inside	87
810	907	11	64623458	64624760	+	220	64621527	64625490	+	inside	730
811	909	11	65149142	65150797	+	1825	65150102	65152084	+	overlapStart	695
812	910	11	65185195	65187188	+	3422	65185192	65186254	+	overlapEnd	3
813	911	11	65188336	65191321	+	2200	65187610	65188611	+	overlapEnd	275
814	912	11	65238835	65240141	+	5012	65238820	65239569	+	overlapEnd	15
815	913	11	65258964	65259854	+	59	65255386	65259316	+	overlapEnd	352
816	915	11	65670354	65671308	+	1526	65669296	65672116	+	inside	808
817	916	11	65682518	65684190	+	7757	65682220	65683221	+	overlapEnd	298
818	917	11	66659473	66660196	+	4017	66659027	66660976	+	inside	446
819	918	11	66822176	66823206	+	4794	66821602	66823401	+	inside	195
820	919	11	66829581	66830732	+	8080	66829547	66830822	+	inside	34
821	920	11	67141094	67142377	+	8096	67141965	67142591	+	overlapStart	214
822	921	11	67272800	67273873	+	11383	67273035	67273638	+	includeFeature	235
823	922	11	67781565	67782598	+	153	67778246	67783119	+	inside	521
824	923	11	67795318	67796025	+	14445	67794924	67795847	+	overlapEnd	178
825	924	11	68606191	68607613	+	18468	68605724	68606390	+	overlapEnd	199
826	925	11	68775858	68776904	+	1111	68775758	68778381	+	inside	100
827	926	11	68889849	68891467	+	3903	68888716	68890228	+	overlapEnd	379
828	927	11	69068666	69070197	+	133	69065124	69069291	+	overlapEnd	625
829	928	11	69793722	69796039	+	1073	69793679	69796885	+	inside	43
831	930	11	71009799	71011094	+	19874	71009731	71010396	+	overlapEnd	68
832	931	11	76534448	76535505	+	11580	76535025	76536601	+	overlapStart	480
833	934	11	86451448	86452513	+	232	86448894	86454447	+	inside	1934
834	935	11	86454085	86455197	+	232	86448894	86454447	+	overlapEnd	362
835	936	11	86748085	86749503	+	21481	86747605	86748238	+	overlapEnd	153
837	939	11	107711232	107712056	+	2707	107709517	107711336	+	overlapEnd	104
838	941	11	111998940	111999871	+	3357	111998610	112000883	+	inside	330
839	942	11	112002137	112002946	+	14887	112001994	112003154	+	inside	143
840	943	11	113560912	113562005	+	5021	113560211	113562375	+	inside	370
841	944	11	118493101	118494509	+	3998	118492749	118494590	+	inside	81
842	945	11	118780061	118784266	+	1344	118778073	118781067	+	overlapEnd	1006
843	946	11	118790053	118791282	+	88	118789935	118795099	+	inside	118
844	947	11	121336430	121337805	+	654	121333657	121337362	+	overlapEnd	443
845	949	12	6193256	6194747	+	8425	6192962	6194082	+	overlapEnd	294
846	950	12	6202144	6203451	+	31869	6201843	6202268	+	overlapEnd	124
847	951	12	6324866	6325975	+	3978	6323769	6325064	+	overlapEnd	198
848	952	12	6388839	6389858	+	2803	6388190	6389279	+	overlapEnd	440
849	953	12	6444787	6446536	+	7113	6443945	6445423	+	overlapEnd	636
850	954	12	6479695	6480893	+	1160	6478986	6480307	+	overlapEnd	586
851	955	12	6480938	6482669	+	13119	6480839	6481654	+	overlapEnd	99
852	957	12	6641165	6643678	+	18637	6641062	6641729	+	overlapEnd	103
853	958	12	6716305	6717965	+	29999	6716931	6717511	+	includeFeature	454
854	959	12	6721779	6723843	+	3269	6720572	6722691	+	overlapEnd	912
856	962	12	13024528	13026195	+	2683	13022927	13025204	+	overlapEnd	676
857	963	12	13251011	13252264	+	26918	13250258	13251073	+	overlapEnd	62
858	964	12	14410413	14411332	+	7421	14409296	14410735	+	overlapEnd	322
859	965	12	21226248	21227262	+	8409	21225665	21227851	+	inside	583
860	966	12	27702409	27703346	+	4422	27700435	27702574	+	overlapEnd	165
862	969	12	31885884	31886573	+	18304	31884601	31885925	+	overlapEnd	41
863	970	12	31901916	31902745	+	26617	31901763	31902185	+	overlapEnd	153
864	972	12	51180222	51181299	+	3524	51179162	51180726	+	overlapEnd	504
865	973	12	52443969	52446100	+	5583	52443719	52444562	+	overlapEnd	250
866	974	12	52539667	52543198	+	660	52537026	52541069	+	overlapEnd	1402
867	975	12	52585276	52587157	+	12126	52584800	52585709	+	overlapEnd	433
868	976	12	52637561	52638341	+	2907	52636436	52638702	+	inside	361
870	978	12	52673874	52675469	+	718	52672237	52676015	+	inside	546
871	979	12	53264499	53265445	+	1236	53264585	53267728	+	overlapStart	86
872	980	12	53267650	53268707	+	1236	53264585	53267728	+	overlapEnd	78
873	981	12	53318602	53320556	+	9321	53318326	53319836	+	overlapEnd	276
874	982	12	53320742	53321631	+	1046	53320197	53322739	+	inside	545
875	986	12	53764067	53765754	+	22757	53764184	53764787	+	includeFeature	117
876	987	12	53765836	53766995	+	5667	53765355	53766598	+	overlapEnd	397
877	991	12	57915555	57916516	+	16022	57914898	57916115	+	overlapEnd	401
878	992	12	63118653	63119393	+	5456	63119025	63120686	+	overlapStart	368
879	993	12	64311493	64312661	+	1845	64308481	64312046	+	overlapEnd	553
880	994	12	64482204	64483128	+	13224	64481518	64482211	+	overlapEnd	7
881	995	12	65926474	65928146	+	3129	65925107	65927215	+	overlapEnd	741
882	997	12	79940777	79941861	+	20945	79940114	79940996	+	overlapEnd	219
883	998	12	83044313	83045137	+	14453	83044729	83046097	+	overlapStart	408
885	1001	12	94178977	94179959	+	7481	94177188	94179003	+	overlapEnd	26
886	1004	12	104982017	104982866	+	27401	104982421	104983232	+	overlapStart	366
887	1005	12	105065407	105066058	+	8927	105062860	105065542	+	overlapEnd	135
888	1006	12	105955690	105956920	+	15085	105954839	105955982	+	overlapEnd	292
891	1009	12	109231882	109232790	+	1460	109230033	109232159	+	overlapEnd	277
892	1010	12	110707189	110708072	+	1696	110706881	110709148	+	inside	308
893	1011	12	111015603	111016531	+	4567	111014946	111018063	+	inside	657
895	1013	12	113737079	113738196	+	3486	113736384	113738627	+	inside	431
896	1015	12	116863880	116865637	+	6594	116863669	116865381	+	overlapEnd	211
897	1016	12	116871889	116872883	+	8483	116870937	116872569	+	overlapEnd	314
898	1017	12	118489903	118491108	+	7872	118488840	118490311	+	overlapEnd	408
899	1018	12	120667814	120669894	+	1721	120665659	120668344	+	overlapEnd	530
900	1019	12	121363372	121364239	+	9991	121362403	121363720	+	overlapEnd	348
901	1020	12	122223978	122224866	+	26767	122223941	122224444	+	overlapEnd	37
902	1021	12	122884084	122885485	+	28698	122883440	122884376	+	overlapEnd	292
903	1022	12	123431083	123432266	+	4284	123430777	123432438	+	inside	172
904	1023	12	124906604	124908186	+	30134	124906365	124907191	+	overlapEnd	239
905	1024	12	124997038	124998152	+	617	124993352	124999229	+	inside	1077
906	1025	12	125002857	125003908	+	1171	125002240	125005456	+	inside	617
908	1027	12	125401465	125402474	+	31115	125402406	125403031	+	overlapStart	68
909	1028	12	127609927	127611238	+	645	127610941	127614141	+	overlapStart	297
910	1029	12	132268282	132269020	+	29412	132268596	132269619	+	overlapStart	314
911	1030	13	20993660	20994806	+	9506	20992734	20993852	+	overlapEnd	192
912	1031	13	21635224	21636151	+	20330	21635908	21636743	+	overlapStart	243
913	1032	13	22211243	22212029	+	5011	22210688	22211462	+	overlapEnd	219
914	1033	13	24722790	24723799	+	16083	24721967	24723003	+	overlapEnd	213
915	1034	13	27769240	27769975	+	9278	27768034	27769369	+	overlapEnd	129
916	1035	13	31406826	31407714	+	3615	31407345	31408896	+	overlapStart	369
917	1036	13	31619006	31620683	+	2390	31618259	31619929	+	overlapEnd	747
918	1037	13	34730229	34731594	+	19534	34730431	34731099	+	includeFeature	202
919	1039	13	43632237	43632893	+	19451	43631978	43632506	+	overlapEnd	259
920	1040	13	44805657	44806881	+	4054	44804782	44806256	+	overlapEnd	599
921	1041	13	44887040	44888262	+	2901	44886064	44889046	+	inside	784
922	1042	13	45288165	45288849	+	23331	45287780	45288308	+	overlapEnd	143
923	1043	13	45905990	45906767	+	15210	45905327	45906119	+	overlapEnd	129
924	1044	13	45941415	45942170	+	30525	45941808	45942040	+	includeFeature	130
925	1045	13	95908316	95909072	+	160	95905016	95908432	+	overlapEnd	116
926	1046	13	97908469	97909104	+	1593	97907507	97908566	+	overlapEnd	97
927	1047	13	97909897	97910650	+	887	97908908	97910245	+	overlapEnd	348
929	1049	13	106571208	106572207	+	15416	106570679	106571429	+	overlapEnd	221
930	1050	13	109895596	109896305	+	12522	109894481	109895769	+	overlapEnd	173
931	1051	13	109916788	109917714	+	2864	109915802	109917309	+	overlapEnd	405
932	1052	13	111560742	111561532	+	6018	111559614	111560897	+	overlapEnd	155
933	1053	13	111606792	111608026	+	6879	111606585	111607626	+	overlapEnd	207
934	1054	13	111657662	111658563	+	31709	111657734	111658628	+	overlapStart	65
935	1055	13	113365676	113366878	+	14099	113365453	113366024	+	overlapEnd	223
936	1056	13	113841338	113842085	+	7821	113840891	113841717	+	overlapEnd	368
937	1057	13	114064426	114065979	+	3641	114064592	114066359	+	overlapStart	166
938	1058	13	114829761	114831471	+	7486	114828978	114830602	+	overlapEnd	783
939	1060	14	20868970	20869862	+	9854	20868359	20869224	+	overlapEnd	254
942	1064	14	39672799	39673734	+	5269	39672582	39674116	+	inside	217
943	1065	14	50467211	50468851	+	1547	50465580	50467961	+	overlapEnd	750
944	1066	14	51422129	51422857	+	18305	51421358	51422639	+	overlapEnd	218
946	1068	14	53857892	53858936	+	6165	53857331	53859817	+	inside	561
947	1069	14	54718412	54719706	+	10046	54717377	54718732	+	overlapEnd	320
948	1070	14	55239747	55240821	+	12830	55239181	55239996	+	overlapEnd	249
949	1071	14	55569628	55570838	+	5359	55568574	55569830	+	overlapEnd	202
950	1072	14	55574268	55575472	+	12050	55572767	55574578	+	overlapEnd	310
951	1073	14	55914542	55915321	+	5239	55915318	55916882	+	overlapStart	3
952	1074	14	61569935	61571182	+	5187	61568649	61570440	+	overlapEnd	505
953	1075	14	61645056	61646266	+	6473	61643233	61645406	+	overlapEnd	350
954	1076	14	62028402	62030328	+	1314	62026668	62029663	+	overlapEnd	665
955	1077	14	62031074	62031906	+	118	62029900	62037653	+	inside	1174
956	1078	14	67880602	67881457	+	4612	67879241	67882002	+	inside	545
958	1080	14	69014031	69016132	+	1084	69013291	69016107	+	overlapEnd	25
959	1081	14	69065115	69066221	+	5176	69064574	69065536	+	overlapEnd	421
962	1084	14	77384209	77386548	+	953	77383110	77385247	+	overlapEnd	1038
963	1085	14	77422080	77423608	+	1052	77420535	77422741	+	overlapEnd	661
964	1086	14	77427817	77429157	+	115	77423236	77428147	+	overlapEnd	330
965	1087	14	77493948	77495913	+	6889	77495417	77496584	+	overlapStart	496
966	1088	14	77506533	77507498	+	2574	77507157	77509110	+	overlapStart	341
967	1089	14	89506742	89507717	+	23138	89507373	89508494	+	overlapStart	344
968	1090	14	93509328	93510550	+	6977	93508371	93509817	+	overlapEnd	489
969	1091	14	94425395	94426533	+	3307	94425047	94427200	+	inside	348
971	1093	14	95715364	95716026	+	7656	95714087	95715770	+	overlapEnd	256
972	1094	14	95731465	95732530	+	6021	95730667	95731875	+	overlapEnd	410
974	1096	14	97573091	97573974	+	22032	97572414	97573184	+	overlapEnd	93
975	1097	14	97646577	97647435	+	18205	97645945	97646718	+	overlapEnd	141
976	1098	14	100904803	100906425	+	756	100904123	100907417	+	inside	680
977	1099	14	100942386	100943367	+	2408	100943115	100944829	+	overlapStart	252
979	1101	14	102438620	102439189	+	16518	102438032	102438788	+	overlapEnd	168
980	1102	14	102537535	102538500	+	3144	102537607	102539198	+	overlapStart	72
981	1103	14	102993628	102994592	+	14090	102993714	102995105	+	overlapStart	86
982	1104	14	103477225	103478112	+	6304	103477502	103478859	+	overlapStart	277
983	1105	14	103576017	103576860	+	1551	103576335	103578933	+	overlapStart	318
984	1106	14	105436510	105437620	+	1274	105437022	105438598	+	overlapStart	512
985	1107	14	105438065	105440861	+	1274	105437022	105438598	+	overlapEnd	533
986	1108	14	105939681	105941431	+	16056	105939838	105940351	+	includeFeature	157
987	1109	14	105946978	105948982	+	28555	105946793	105947236	+	overlapEnd	185
990	1113	15	57899469	57900375	+	5035	57899040	57900899	+	inside	429
991	1114	15	58623953	58624937	+	1900	58621734	58624387	+	overlapEnd	434
992	1115	15	60663260	60664313	+	1362	60660647	60663552	+	overlapEnd	292
993	1116	15	60666697	60667633	+	261	60663967	60666798	+	overlapEnd	101
994	1117	15	60689177	60691374	+	7810	60691265	60692662	+	overlapStart	109
996	1119	15	67057856	67058918	+	4082	67058497	67059927	+	overlapStart	421
997	1120	15	67095280	67096190	+	3351	67094442	67095443	+	overlapEnd	163
998	1121	15	67175402	67176430	+	12225	67176092	67176585	+	overlapStart	155
999	1122	15	67397196	67400307	+	101	67395956	67399270	+	overlapEnd	1037
100	1123	15	67442112	67443245	+	9	67437848	67442438	+	overlapEnd	326
101	1134	15	89644995	89645569	+	2850	89643964	89646324	+	inside	755
105	1182	16	75338949	75340034	+	1266	75337656	75339326	+	overlapEnd	377
106	1192	16	86697729	86699093	+	2291	86696796	86700078	+	inside	933
107	1202	16	89386016	89387750	+	2983	89385033	89386737	+	overlapEnd	721
108	1213	17	2262429	2263448	+	3622	2261121	2262837	+	overlapEnd	408
109	1229	17	17613784	17614821	+	11004	17613356	17614223	+	overlapEnd	428
110	1239	17	27481651	27483309	+	1058	27480866	27483704	+	inside	395
111	1252	17	39703271	39705041	+	22717	39702885	39703692	+	overlapEnd	386
113	1278	17	48763325	48765430	+	151	48761383	48765981	+	inside	551
114	1289	17	57922988	57924592	+	386	57921465	57925481	+	inside	889
115	1301	17	70711887	70713036	+	2761	70710368	70712381	+	overlapEnd	494
116	1312	17	74868182	74869505	+	2047	74867236	74869686	+	inside	181
118	1332	18	9016514	9018165	+	10519	9016040	9017133	+	overlapEnd	474
119	1342	18	46543161	46544101	+	10640	46542676	46543572	+	overlapEnd	411
121	1364	19	2540458	2541614	+	4769	2541140	2542957	+	overlapStart	474
122	1377	19	6087787	6088588	+	11626	6086401	6087836	+	overlapEnd	49
123	1394	19	11205352	11206430	+	595	11201818	11205684	+	overlapEnd	332
124	1405	19	13957025	13959219	+	10891	13956625	13957392	+	overlapEnd	367
125	1416	19	18385173	18386144	+	2121	18384301	18387776	+	inside	872
126	1429	19	39892815	39895014	+	7631	39891659	39893200	+	overlapEnd	385
127	1441	19	44287809	44289477	+	1377	44285302	44290151	+	inside	674
128	1453	19	48990518	48991969	+	6434	48989704	48991238	+	overlapEnd	720
129	1475	20	5041718	5042397	+	18783	5041527	5042547	+	inside	150
130	1485	20	30160152	30161535	+	14986	30159895	30160590	+	overlapEnd	257
131	1498	20	35093576	35094704	+	2074	35093247	35095261	+	inside	329
132	1508	20	49157144	49158409	+	5279	49155865	49157396	+	overlapEnd	252
134	1530	21	34755189	34755926	+	4085	34754825	34756828	+	inside	364
135	1540	21	38936325	38937526	+	22676	38935747	38936577	+	overlapEnd	252
137	1561	22	35957628	35958572	+	13847	35957201	35958007	+	overlapEnd	379
138	1571	22	37907782	37908915	+	11447	37907645	37908490	+	overlapEnd	137
139	1583	22	39704358	39706019	+	19481	39704367	39704883	+	includeFeature	9
140	1595	X	39767165	39768175	+	20754	39766829	39767549	+	overlapEnd	336
101	1135	15	90754713	90755504	+	3035	90753489	90755080	+	overlapEnd	367
102	1145	16	1139517	1141857	+	1133	1137281	1139657	+	overlapEnd	140
103	1155	16	14051051	14052038	+	6353	14050207	14051708	+	overlapEnd	330
104	1166	16	48996922	48998935	+	1015	48996577	49000349	+	inside	345
105	1183	16	75516702	75517912	+	12887	75516532	75517169	+	overlapEnd	170
107	1203	16	89766225	89768551	+	16582	89765774	89766557	+	overlapEnd	332
108	1215	17	4386533	4387461	+	7621	4386247	4387512	+	inside	51
109	1230	17	17726629	17728125	+	334	17721873	17726655	+	overlapEnd	26
110	1240	17	29923065	29924397	+	14817	29923024	29924506	+	inside	41
111	1253	17	39810127	39811005	+	7824	39809569	39811148	+	inside	143
112	1265	17	44872649	44873525	+	3988	44871862	44874333	+	inside	787
113	1280	17	48970392	48971471	+	6133	48970147	48971432	+	overlapEnd	39
114	1290	17	59645617	59646435	+	25071	59644968	59646034	+	overlapEnd	401
115	1302	17	72564580	72566774	+	15045	72564916	72566472	+	includeFeature	302
117	1323	17	78765541	78766524	+	207	78762264	78766990	+	inside	466
119	1343	18	47249596	47250708	+	7743	47248512	47250137	+	overlapEnd	541
120	1354	18	74813054	74814364	+	3239	74812032	74813574	+	overlapEnd	520
121	1365	19	2543295	2544356	+	12903	2543892	2544536	+	overlapStart	180
122	1379	19	6576743	6577966	+	4568	6576885	6578096	+	overlapStart	130
123	1395	19	11252804	11254542	+	4549	11251415	11253183	+	overlapEnd	379
124	1406	19	13960860	13962745	+	27026	13960829	13961268	+	overlapEnd	31
125	1417	19	18484445	18485772	+	4550	18484213	18485255	+	overlapEnd	232
126	1430	19	40926635	40927660	+	9793	40927350	40928498	+	overlapStart	310
127	1443	19	45958608	45959911	+	11719	45958331	45959052	+	overlapEnd	277
130	1487	20	30191753	30193366	+	3283	30189559	30191855	+	overlapEnd	102
131	1499	20	37393207	37394072	+	4735	37390811	37393641	+	overlapEnd	431
132	1509	20	49178098	49178738	+	3262	49176442	49178119	+	overlapEnd	21
134	1531	21	35027475	35028594	+	1927	35026584	35029160	+	inside	566
135	1541	21	40159151	40160807	+	7100	40157859	40159393	+	overlapEnd	242
136	1552	22	23863210	23864412	+	8914	23862689	23863783	+	overlapEnd	521
137	1562	22	36025658	36026533	+	6906	36024397	36025912	+	overlapEnd	254
138	1572	22	37921016	37921901	+	5015	37920870	37922803	+	inside	146
139	1585	22	41417010	41419173	+	12487	41416111	41417460	+	overlapEnd	450
140	1599	X	46186669	46187351	+	2505	46187194	46189481	+	overlapStart	157
100	1125	15	71586914	71589067	+	2583	71585459	71587089	+	overlapEnd	175
101	1136	15	91412646	91413536	+	998	91411066	91414202	+	inside	666
102	1146	16	2885021	2886557	+	3893	2886216	2887778	+	overlapStart	341
103	1157	16	15993157	15994147	+	4616	15991244	15993384	+	overlapEnd	227
104	1170	16	53132928	53134170	+	13905	53132395	53133488	+	overlapEnd	533
105	1184	16	77246989	77248035	+	8126	77247172	77249405	+	overlapStart	183
107	1204	16	89984029	89985167	+	19407	89983584	89984253	+	overlapEnd	224
108	1216	17	6963689	6964333	+	28067	6963337	6963728	+	overlapEnd	39
109	1231	17	17741191	17742137	+	5528	17740620	17742246	+	inside	109
110	1242	17	33390541	33391185	+	5013	33390946	33393136	+	overlapStart	239
111	1254	17	39948831	39950404	+	3323	39947909	39949094	+	overlapEnd	263
112	1267	17	45579513	45580169	+	30953	45579108	45579589	+	overlapEnd	76
113	1281	17	49198955	49200069	+	9119	49199495	49200918	+	overlapStart	540
115	1303	17	73029949	73033194	+	9204	73031601	73032799	+	includeFeature	395
116	1314	17	75282263	75285500	+	46	75278980	75284780	+	overlapEnd	720
117	1324	17	78830053	78831222	+	5364	78829533	78831163	+	overlapEnd	59
118	1334	18	11857199	11857873	+	5340	11856144	11858837	+	inside	964
119	1344	18	47375637	47376821	+	8681	47374881	47375897	+	overlapEnd	260
121	1367	19	3175871	3177748	+	3425	3175853	3177759	+	inside	11
122	1380	19	6752626	6753858	+	29159	6752174	6752832	+	overlapEnd	206
123	1396	19	11308164	11309102	+	23593	11308752	11309420	+	overlapStart	318
124	1407	19	14616258	14617092	+	3000	14616475	14619035	+	overlapStart	217
126	1431	19	40948888	40951090	+	8439	40950986	40952597	+	overlapStart	104
127	1444	19	46009308	46011025	+	17603	46008382	46009621	+	overlapEnd	313
128	1455	19	49071312	49072384	+	6860	49070756	49071689	+	overlapEnd	377
130	1488	20	30300309	30301531	+	444	30297732	30300508	+	overlapEnd	199
131	1500	20	37408025	37408807	+	3272	37406378	37408386	+	overlapEnd	361
132	1510	20	49407064	49407761	+	11770	49406555	49407269	+	overlapEnd	205
133	1522	20	60924738	60926231	+	2567	60924896	60927062	+	overlapStart	158
134	1532	21	35319663	35320922	+	9336	35319073	35320087	+	overlapEnd	424
135	1542	21	40170116	40171209	+	2026	40168276	40171560	+	inside	351
136	1553	22	25387623	25388592	+	13516	25387720	25388587	+	includeFeature	5
137	1563	22	36724521	36726427	+	130	36724662	36730486	+	overlapStart	141
138	1574	22	38138201	38139399	+	9534	38136712	38138317	+	overlapEnd	116
100	1126	15	72529547	72530511	+	8145	72528679	72529596	+	overlapEnd	49
101	1137	15	93344462	93345496	+	8862	93344886	93345892	+	overlapStart	396
102	1147	16	3069891	3074410	+	14561	3072638	3073420	+	includeFeature	990
103	1158	16	16060613	16061556	+	720	16056966	16063107	+	inside	1551
105	1185	16	81214501	81215265	+	14888	81214210	81214950	+	overlapEnd	291
107	1205	16	89987402	89990659	+	2170	89986583	89988031	+	overlapEnd	629
108	1219	17	8056756	8058340	+	3626	8055957	8057594	+	overlapEnd	746
109	1232	17	17824292	17825616	+	29063	17824090	17824640	+	overlapEnd	202
110	1243	17	35277585	35279514	+	1489	35275134	35278822	+	overlapEnd	692
111	1255	17	39956575	39958025	+	7397	39955814	39956897	+	overlapEnd	322
112	1268	17	46100498	46102680	+	30742	46100286	46100620	+	overlapEnd	122
113	1282	17	54776152	54777469	+	4275	54775579	54777985	+	inside	516
114	1292	17	62702939	62703978	+	33	62700589	62706495	+	inside	2350
115	1304	17	73091965	73092785	+	24547	73092020	73092209	+	includeFeature	55
116	1315	17	75318381	75320073	+	1761	75317748	75319231	+	overlapEnd	633
117	1325	17	78864883	78867466	+	345	78863846	78867412	+	overlapEnd	54
118	1335	18	20685939	20687129	+	593	20684975	20688599	+	inside	964
119	1346	18	51914644	51915698	+	2452	51913729	51916034	+	inside	336
120	1356	19	750640	752217	+	29773	750480	750904	+	overlapEnd	160
121	1368	19	4144649	4146219	+	23190	4144581	4145053	+	overlapEnd	68
122	1381	19	6765745	6766823	+	14283	6765070	6766003	+	overlapEnd	258
123	1397	19	12900734	12902504	+	13601	12901195	12902070	+	includeFeature	434
124	1408	19	14630432	14631449	+	1029	14629799	14632149	+	inside	633
126	1433	19	41107867	41110550	+	5504	41108519	41109605	+	includeFeature	652
127	1446	19	47693279	47694235	+	1255	47689503	47693425	+	overlapEnd	146
128	1456	19	49137568	49138293	+	3419	49135933	49137702	+	overlapEnd	134
129	1478	20	11435852	11436681	+	1413	11432303	11437428	+	inside	747
130	1489	20	30307489	30308591	+	2420	30306483	30309239	+	inside	648
131	1501	20	39631507	39632938	+	9462	39630919	39631966	+	overlapEnd	459
132	1511	20	50063315	50064368	+	11045	50062381	50063613	+	overlapEnd	298
134	1533	21	36179765	36181143	+	2322	36178739	36180614	+	overlapEnd	529
135	1543	21	43654433	43655567	+	6637	43653401	43654781	+	overlapEnd	348
137	1564	22	36726928	36728523	+	130	36724662	36730486	+	inside	1963
138	1575	22	38147961	38149316	+	1176	38145345	38148541	+	overlapEnd	580
139	1587	22	43522615	43523981	+	8920	43522452	43523531	+	overlapEnd	163
140	1601	X	118636746	118637971	+	11050	118635987	118637394	+	overlapEnd	577
100	1127	15	73926108	73927196	+	17225	73926143	73927846	+	overlapStart	35
101	1138	15	93346694	93347654	+	7504	93346316	93347000	+	overlapEnd	306
103	1159	16	19009415	19010935	+	8447	19009292	19009883	+	overlapEnd	123
104	1172	16	57656643	57658002	+	945	57654735	57658618	+	inside	616
105	1186	16	81763673	81764708	+	9875	81763650	81764627	+	overlapEnd	23
107	1206	17	836119	837159	+	9148	835256	836492	+	overlapEnd	373
109	1233	17	17825637	17826586	+	2965	17825113	17826193	+	overlapEnd	393
110	1245	17	37895426	37897748	+	13600	37897210	37897920	+	overlapStart	172
112	1270	17	48045519	48047024	+	26277	48045158	48045850	+	overlapEnd	331
113	1283	17	55183875	55185577	+	475	55183156	55187445	+	inside	719
114	1293	17	64504957	64506027	+	2361	64503178	64506850	+	inside	823
115	1305	17	73119896	73121413	+	14437	73119675	73120331	+	overlapEnd	221
116	1316	17	76134957	76136922	+	16023	76134755	76136021	+	overlapEnd	202
117	1326	17	79068130	79069624	+	50	79067392	79071246	+	inside	738
118	1336	18	21452500	21453252	+	5425	21451187	21452650	+	overlapEnd	150
119	1347	18	52443025	52444279	+	20467	52442203	52443621	+	overlapEnd	596
120	1358	19	908711	909669	+	22862	908610	909304	+	overlapEnd	101
121	1369	19	4574919	4576576	+	7099	4574007	4575331	+	overlapEnd	412
122	1385	19	7898142	7898974	+	6507	7897523	7900015	+	inside	619
123	1398	19	12904261	12905277	+	9335	12904917	12906201	+	overlapStart	360
124	1409	19	16180852	16181945	+	6261	16179362	16181381	+	overlapEnd	529
125	1420	19	33538192	33538896	+	7869	33537449	33538344	+	overlapEnd	152
126	1435	19	41731195	41732963	+	1037	41728849	41731683	+	overlapEnd	488
128	1469	20	328195	329299	+	22453	329279	330116	+	overlapStart	20
131	1502	20	42583741	42584954	+	3103	42581164	42584013	+	overlapEnd	272
132	1512	20	50072905	50074220	+	21477	50073486	50074253	+	overlapStart	33
133	1524	20	61334462	61336409	+	442	61334417	61339266	+	inside	45
134	1534	21	36508823	36509916	+	2183	36508387	36511085	+	inside	436
135	1545	21	44816143	44817348	+	3975	44816011	44818088	+	inside	132
136	1555	22	28113809	28114853	+	2277	28113415	28115978	+	inside	394
137	1565	22	36863563	36864647	+	501	36860423	36864893	+	inside	246
138	1576	22	38429921	38431446	+	11163	38429332	38430745	+	overlapEnd	589
100	1128	15	74688931	74690649	+	224	74687564	74694234	+	inside	1367
101	1139	15	93374760	93375484	+	13280	93374235	93374956	+	overlapEnd	196
102	1149	16	4348721	4349744	+	5353	4348278	4349161	+	overlapEnd	440
103	1160	16	20877345	20878420	+	11168	20875990	20877603	+	overlapEnd	258
105	1187	16	84534588	84535477	+	403	84533926	84537752	+	inside	662
106	1197	16	87839689	87841232	+	5471	87839409	87841675	+	inside	280
107	1207	17	983617	984930	+	11826	983134	983923	+	overlapEnd	306
109	1234	17	17861169	17862205	+	6565	17860349	17861441	+	overlapEnd	272
110	1246	17	38254127	38255914	+	11636	38254088	38255151	+	overlapEnd	39
111	1257	17	40670108	40672754	+	839	40669753	40672138	+	overlapEnd	355
112	1271	17	48104050	48106497	+	4887	48104479	48105655	+	includeFeature	429
113	1284	17	55952377	55953383	+	700	55952320	55954861	+	inside	57
114	1294	17	64947717	64949415	+	1165	64946181	64948099	+	overlapEnd	382
115	1306	17	73544969	73546254	+	17692	73544860	73545519	+	overlapEnd	109
116	1317	17	76137531	76138950	+	1124	76136817	76138252	+	overlapEnd	698
117	1327	17	79302987	79304300	+	1127	79301666	79303369	+	overlapEnd	382
118	1337	18	21655852	21656727	+	7257	21655499	21656105	+	overlapEnd	253
119	1348	18	55982320	55983678	+	739	55980612	55984023	+	inside	345
120	1359	19	1101633	1103207	+	9026	1101277	1102232	+	overlapEnd	356
121	1370	19	4713019	4714440	+	27395	4712873	4713572	+	overlapEnd	146
122	1386	19	7902797	7903677	+	18130	7903271	7903847	+	overlapStart	170
123	1399	19	13164228	13165341	+	940	13162761	13165903	+	inside	562
124	1410	19	16271432	16272510	+	13032	16270726	16273274	+	inside	706
125	1421	19	34310618	34312295	+	27027	34310345	34310932	+	overlapEnd	273
126	1436	19	42391186	42392661	+	2996	42390084	42392857	+	inside	196
127	1448	19	47792414	47793590	+	12723	47791762	47792762	+	overlapEnd	348
129	1480	20	17539131	17539730	+	9577	17536558	17539184	+	overlapEnd	53
130	1491	20	32377062	32378007	+	8249	32376154	32377467	+	overlapEnd	405
132	1513	20	50149426	50150588	+	4843	50149214	50150673	+	inside	85
133	1525	20	61371108	61372230	+	344	61366918	61371564	+	overlapEnd	456
134	1535	21	36510697	36511564	+	2183	36508387	36511085	+	overlapEnd	388
135	1546	21	44865215	44866809	+	25295	44865648	44866141	+	includeFeature	433
136	1556	22	29427160	29428018	+	2220	29427579	29430067	+	overlapStart	419
137	1566	22	37055176	37056738	+	11700	37054625	37055736	+	overlapEnd	551
138	1577	22	38614308	38615355	+	3206	38613716	38615888	+	inside	533
100	1130	15	75961233	75962389	+	4131	75960781	75962530	+	inside	141
101	1140	15	99270557	99271341	+	5004	99269269	99270879	+	overlapEnd	322
102	1150	16	4993001	4994018	+	6815	4992308	4993204	+	overlapEnd	203
103	1161	16	22243538	22244620	+	2136	22242695	22245584	+	inside	843
104	1176	16	68955318	68955876	+	1664	68954250	68958268	+	inside	1068
105	1188	16	84651645	84652971	+	9929	84652654	84653887	+	overlapStart	317
106	1198	16	88272133	88272908	+	7672	88271435	88272338	+	overlapEnd	205
107	1208	17	1013827	1015465	+	4089	1013245	1014479	+	overlapEnd	582
108	1223	17	15866771	15867636	+	105	15864476	15872008	+	inside	2295
109	1235	17	19655705	19656796	+	4137	19655356	19657863	+	inside	349
111	1259	17	42214773	42216115	+	8087	42214665	42215510	+	overlapEnd	108
112	1272	17	48127358	48129325	+	13	48126598	48132072	+	inside	760
113	1285	17	56494614	56495234	+	10359	56495212	56496294	+	overlapStart	22
114	1297	17	70403199	70404380	+	246	70401075	70405397	+	inside	1017
115	1308	17	73679536	73681983	+	1061	73679223	73682146	+	inside	163
117	1328	17	79338664	79340457	+	11367	79338195	79338874	+	overlapEnd	210
118	1338	18	28786737	28787484	+	11890	28785690	28786801	+	overlapEnd	64
120	1360	19	1264796	1267465	+	22863	1265071	1265519	+	includeFeature	275
121	1371	19	4812782	4813668	+	11556	4813064	4814405	+	overlapStart	282
123	1400	19	13264905	13266945	+	8117	13265894	13267347	+	overlapStart	402
125	1425	19	38794218	38796135	+	12332	38793123	38794391	+	overlapEnd	173
126	1437	19	42806218	42807743	+	26436	42807071	42807920	+	overlapStart	177
127	1449	19	48151556	48152161	+	8495	48150492	48151748	+	overlapEnd	192
129	1481	20	18232847	18234078	+	21959	18232984	18234718	+	overlapStart	137
130	1492	20	32902020	32902900	+	15583	32901679	32903342	+	inside	341
131	1504	20	44407478	44408738	+	2851	44407958	44409635	+	overlapStart	480
132	1514	20	50366529	50367506	+	8885	50365095	50366555	+	overlapEnd	26
133	1526	20	61863821	61864426	+	4232	61862766	61865186	+	inside	760
134	1536	21	36589715	36590376	+	2399	36588909	36591226	+	inside	806
135	1547	21	45131926	45133032	+	5655	45132131	45133955	+	overlapStart	205
138	1579	22	39319839	39320882	+	10950	39318437	39320383	+	overlapEnd	499
100	1131	15	78666964	78668052	+	20671	78666886	78668246	+	inside	78
101	1141	15	99663521	99664788	+	6584	99662300	99664070	+	overlapEnd	549
102	1151	16	4994261	4996193	+	3973	4993543	4994866	+	overlapEnd	605
103	1162	16	24712111	24712816	+	23432	24711878	24712475	+	overlapEnd	233
104	1177	16	69438174	69438845	+	2440	69436118	69438204	+	overlapEnd	30
105	1189	16	85643533	85647707	+	30482	85643684	85644152	+	includeFeature	151
107	1209	17	1018073	1018971	+	10791	1018011	1018445	+	overlapEnd	62
108	1224	17	16188902	16190467	+	4138	16187544	16189375	+	overlapEnd	473
109	1236	17	21190289	21192017	+	4983	21189947	21191221	+	overlapEnd	342
110	1249	17	38674691	38675495	+	1705	38672234	38675012	+	overlapEnd	321
111	1260	17	43201032	43202148	+	904	43199414	43201499	+	overlapEnd	467
112	1274	17	48141400	48142661	+	222	48140124	48143259	+	inside	598
113	1286	17	57859993	57861249	+	2058	57858277	57860245	+	overlapEnd	252
115	1309	17	73696353	73697142	+	162	73693179	73696573	+	overlapEnd	220
116	1319	17	76879045	76880914	+	2948	76878364	76879543	+	overlapEnd	498
117	1329	18	3593498	3594614	+	2979	3592297	3593858	+	overlapEnd	360
118	1339	18	33888941	33890195	+	7260	33888130	33889391	+	overlapEnd	450
119	1350	18	60152874	60154192	+	14362	60152275	60152973	+	overlapEnd	99
120	1361	19	1744678	1748797	+	15857	1744868	1745566	+	includeFeature	190
121	1372	19	4869354	4870694	+	7786	4868367	4870463	+	overlapEnd	231
123	1401	19	13273338	13276218	+	12034	13274195	13274889	+	includeFeature	857
124	1412	19	17218284	17219443	+	11480	17218034	17218851	+	overlapEnd	250
126	1438	19	44179534	44180428	+	6467	44178513	44180705	+	inside	277
127	1450	19	48232328	48233736	+	15286	48232094	48232795	+	overlapEnd	234
128	1472	20	3787800	3789202	+	3750	3787287	3789514	+	inside	312
130	1493	20	32978222	32979060	+	1876	32975086	32978427	+	overlapEnd	205
131	1505	20	46081744	46082647	+	13237	46081305	46083018	+	inside	371
132	1515	20	52237879	52238894	+	5580	52238698	52240058	+	overlapStart	196
133	1527	20	62313123	62314538	+	8260	62312566	62313790	+	overlapEnd	557
135	1548	21	46431934	46433265	+	3783	46431887	46433776	+	inside	47
136	1558	22	30591775	30593343	+	23833	30592797	30593434	+	overlapStart	91
137	1568	22	37723740	37725471	+	466	37721304	37723955	+	overlapEnd	215
138	1580	22	39380763	39381683	+	22155	39380347	39380765	+	overlapEnd	2
139	1591	22	47149717	47151267	+	14786	47149583	47150491	+	overlapEnd	134
101	1142	15	101253140	101254423	+	854	101251731	101256188	+	inside	1409
102	1152	16	9141424	9142312	+	3054	9140816	9143575	+	inside	608
104	1180	16	74774568	74775445	+	2848	74774680	74777643	+	overlapStart	112
106	1200	16	88364813	88366944	+	1858	88365308	88366897	+	includeFeature	47
107	1210	17	1520784	1521666	+	6394	1521097	1523155	+	overlapStart	313
108	1227	17	16917659	16918496	+	30267	16917476	16917892	+	overlapEnd	183
109	1237	17	25658963	25660599	+	7662	25658975	25659702	+	includeFeature	12
110	1250	17	39559751	39561081	+	10814	39558916	39560069	+	overlapEnd	318
111	1261	17	43248121	43250875	+	1765	43247462	43249855	+	overlapEnd	659
112	1276	17	48715618	48717268	+	147	48712844	48716613	+	overlapEnd	655
113	1287	17	57863670	57864957	+	212	57860661	57863856	+	overlapEnd	186
114	1299	17	70657203	70658424	+	2029	70656380	70659302	+	inside	823
115	1310	17	73840137	73841841	+	14620	73840131	73840708	+	overlapEnd	6
116	1320	17	77022112	77023801	+	2887	77020948	77023012	+	overlapEnd	789
117	1330	18	3602524	3604123	+	257	3603721	3607423	+	overlapStart	402
118	1340	18	43382396	43383572	+	15389	43382613	43383887	+	overlapStart	217
119	1351	18	68024911	68025738	+	5245	68023011	68024967	+	overlapEnd	56
120	1362	19	2168563	2169595	+	880	2166673	2168694	+	overlapEnd	131
121	1373	19	4911786	4912560	+	13205	4911073	4911875	+	overlapEnd	89
122	1391	19	9185867	9186817	+	6099	9184362	9186172	+	overlapEnd	305
123	1402	19	13278170	13279118	+	5149	13277065	13278333	+	overlapEnd	163
124	1414	19	17580103	17581261	+	10511	17579406	17580272	+	overlapEnd	169
125	1427	19	39173594	39175517	+	2541	39171882	39174174	+	overlapEnd	580
126	1439	19	44205397	44206062	+	16881	44204301	44206136	+	inside	74
127	1451	19	48246103	48247100	+	20649	48245895	48246399	+	overlapEnd	208
128	1473	20	3792074	3793043	+	22207	3792708	3793312	+	overlapStart	269
131	1506	20	48290920	48291887	+	20033	48290773	48291285	+	overlapEnd	147
133	1528	21	32726470	32727856	+	1126	32724300	32726773	+	overlapEnd	303
134	1538	21	37802039	37802981	+	16669	37801279	37802408	+	overlapEnd	369
135	1549	21	46783477	46784781	+	11839	46783216	46784056	+	overlapEnd	261
136	1559	22	30606025	30607042	+	1657	30604208	30606388	+	overlapEnd	363
137	1569	22	37732490	37733376	+	9615	37732829	37733804	+	overlapStart	339
139	1592	22	47169495	47170421	+	7803	47168811	47169809	+	overlapEnd	314
100	1133	15	85472952	85473924	+	4820	85472119	85473133	+	overlapEnd	181
101	1143	15	101261556	101262830	+	4663	101260875	101262118	+	overlapEnd	562
102	1153	16	11295202	11296148	+	5022	11294905	11297161	+	inside	297
103	1164	16	29954970	29956010	+	11674	29954059	29955363	+	overlapEnd	393
104	1181	16	74777174	74778259	+	2848	74774680	74777643	+	overlapEnd	469
105	1191	16	86388402	86390172	+	170	86386466	86391460	+	inside	1288
106	1201	16	88716936	88718718	+	13706	88717772	88718763	+	overlapStart	45
107	1211	17	1617214	1619163	+	11711	1616755	1617940	+	overlapEnd	459
108	1228	17	16931039	16932215	+	3945	16930616	16933257	+	inside	423
109	1238	17	27135273	27136615	+	3606	27133279	27135958	+	overlapEnd	657
110	1251	17	39677780	39678987	+	2694	39675634	39678223	+	overlapEnd	443
111	1262	17	43448415	43450276	+	7095	43448020	43448869	+	overlapEnd	395
112	1277	17	48738665	48740060	+	142	48737018	48740819	+	inside	759
113	1288	17	57906194	57907669	+	341	57902742	57906700	+	overlapEnd	506
114	1300	17	70679455	70680762	+	37	70676760	70682025	+	inside	1263
115	1311	17	74768806	74769596	+	20729	74769075	74770018	+	overlapStart	269
116	1321	17	77824221	77825653	+	686	77823422	77826074	+	inside	421
117	1331	18	3623734	3625544	+	2035	3623899	3626390	+	overlapStart	165
118	1341	18	46523953	46525149	+	1939	46523081	46525648	+	inside	499
119	1352	18	68051296	68052631	+	3848	68052265	68053205	+	overlapStart	366
120	1363	19	2503373	2504218	+	4631	2502524	2504664	+	inside	446
121	1374	19	4914746	4915739	+	954	4912307	4915293	+	overlapEnd	446
122	1393	19	11202267	11203466	+	595	11201818	11205684	+	inside	449
123	1403	19	13371796	13372496	+	5958	13372150	13373328	+	overlapStart	346
124	1415	19	17907797	17909157	+	3884	17906707	17908293	+	overlapEnd	496
125	1428	19	39183324	39185018	+	687	39180888	39185234	+	inside	216
126	1440	19	44268970	44270110	+	61	44263162	44271551	+	inside	1441
127	1452	19	48824811	48825818	+	12421	48825509	48826468	+	overlapStart	309
129	1484	20	30154433	30155465	+	1856	30152990	30154768	+	overlapEnd	335
130	1495	20	33893078	33894540	+	2827	33891422	33893664	+	overlapEnd	586
131	1507	20	48782015	48783136	+	29756	48783039	48783646	+	overlapStart	97
132	1517	20	52739987	52740752	+	1698	52737485	52740089	+	overlapEnd	102
133	1529	21	34752611	34753492	+	8387	34751595	34752901	+	overlapEnd	290
136	1560	22	32446480	32447237	+	26754	32446250	32446697	+	overlapEnd	217
137	1570	22	37827746	37828827	+	1527	37826872	37829894	+	inside	874
139	1594	22	50743662	50745043	+	853	50740269	50744161	+	overlapEnd	499
8	9	1	7461729	7462721	+	8059	7461271	7463029	+	inside	308
53	58	1	42248483	42249393	+	23419	42248498	42248935	+	includeFeature	15
62	69	1	48337208	48338404	+	25361	48337389	48338173	+	includeFeature	181
66	73	1	55894250	55895894	+	9395	55893361	55894755	+	overlapEnd	505
67	74	1	59314151	59315148	+	12726	59313881	59315547	+	inside	270
75	83	1	85754904	85755614	+	11675	85755462	85757180	+	overlapStart	152
87	95	1	112135166	112136001	+	8881	112135735	112136940	+	overlapStart	266
93	103	1	151918061	151918772	+	17760	151917305	151918258	+	overlapEnd	197
115	128	1	200452605	200453235	+	20984	200453039	200453530	+	overlapStart	196
116	129	1	201244090	201245169	+	6847	201243899	201245601	+	inside	191
122	135	1	203481644	203482582	+	4682	203481342	203483798	+	inside	302
129	146	1	211688437	211689263	+	10318	211687278	211688644	+	overlapEnd	207
130	147	1	212686211	212687654	+	6720	212685811	212687916	+	inside	262
144	162	1	232673797	232674947	+	3424	232673236	232675325	+	inside	378
147	165	1	234907988	234908810	+	10301	234906983	234908266	+	overlapEnd	278
158	178	2	26240845	26241401	+	12819	26240373	26241080	+	overlapEnd	235
163	183	2	36876969	36877644	+	10574	36876672	36878474	+	inside	297
171	194	2	64586721	64587741	+	9487	64586468	64587993	+	inside	252
182	206	2	74967719	74968694	+	6468	74967338	74969208	+	inside	381
207	235	2	130998451	130999044	+	22607	130998892	130999500	+	overlapStart	152
209	238	2	150278268	150279282	+	11269	150278430	150279788	+	overlapStart	162
211	240	2	172873605	172874147	+	30176	172873228	172873932	+	overlapEnd	215
247	277	2	236986748	236987787	+	3131	236986324	236988170	+	inside	383
248	278	2	238207195	238208097	+	1504	238205986	238209575	+	inside	1209
252	282	3	5054628	5055599	+	12129	5054785	5056002	+	overlapStart	157
271	302	3	41309306	41310258	+	14076	41309022	41310182	+	overlapEnd	76
272	303	3	42191401	42192082	+	13094	42190802	42191591	+	overlapEnd	190
288	322	3	72709976	72710733	+	3189	72708736	72710992	+	inside	259
294	330	3	119513802	119514684	+	23712	119513847	119514692	+	overlapStart	8
297	333	3	128135323	128136234	+	6865	128134529	128135702	+	overlapEnd	379
301	337	3	134146147	134147096	+	12132	134145887	134147518	+	inside	260
307	343	3	149104460	149105243	+	5274	149103829	149105998	+	inside	631
319	356	3	189655203	189656091	+	25468	189654640	189655421	+	overlapEnd	218
326	365	3	197226074	197226975	+	23603	197226335	197227059	+	overlapStart	84
333	372	4	15922674	15923703	+	9145	15922115	15923735	+	inside	32
335	374	4	37649635	37650322	+	14723	37649024	37649855	+	overlapEnd	220
337	376	4	38729830	38730789	+	6023	38729361	38731171	+	inside	382
340	379	4	57623386	57624503	+	5911	57623449	57624979	+	overlapStart	63
346	387	4	124671087	124671844	+	24677	124671003	124671773	+	overlapEnd	71
347	388	4	129307957	129308690	+	7584	129307238	129308146	+	overlapEnd	189
348	391	4	141777775	141778402	+	12458	141777067	141778767	+	inside	365
359	404	5	2148923	2150008	+	2043	2148281	2150353	+	inside	345
361	407	5	33049322	33050593	+	16673	33049006	33050129	+	overlapEnd	316
362	408	5	38463814	38465108	+	7012	38462716	38464242	+	overlapEnd	428
365	411	5	55419379	55420072	+	21254	55418835	55419530	+	overlapEnd	151
368	414	5	60597356	60598164	+	22706	60596870	60597726	+	overlapEnd	370
377	423	5	88753619	88754558	+	11547	88753215	88754453	+	overlapEnd	105
395	443	5	148985238	148986287	+	5763	148985087	148986472	+	inside	151
397	445	5	149696453	149697372	+	7720	149696513	149697813	+	overlapStart	60
410	458	5	175236524	175237399	+	7471	175236411	175237806	+	inside	113
415	464	6	3808951	3809660	+	12213	3808367	3809310	+	overlapEnd	350
421	471	6	7975108	7976362	+	7903	7974401	7975249	+	overlapEnd	141
424	475	6	13724166	13724973	+	1402	13723454	13726286	+	inside	712
436	490	6	30910187	30911043	+	22319	30909905	30910502	+	overlapEnd	282
447	504	6	37758782	37759623	+	14999	37758542	37759216	+	overlapEnd	240
454	512	6	44025946	44027124	+	6842	44025456	44027309	+	inside	185
455	513	6	45623347	45624570	+	9907	45622864	45623635	+	overlapEnd	288
457	515	6	47135799	47136590	+	21420	47135236	47136008	+	overlapEnd	209
467	527	6	90007410	90008561	+	16753	90006680	90007734	+	overlapEnd	324
469	529	6	91078579	91079396	+	18132	91078024	91078834	+	overlapEnd	255
479	540	6	148822127	148823013	+	5660	148821222	148823426	+	inside	413
481	542	6	150393298	150394002	+	16362	150392657	150393379	+	overlapEnd	81
482	543	6	150590645	150591641	+	12202	150590444	150591864	+	inside	201
487	548	6	155347465	155348147	+	9521	155347019	155348356	+	inside	209
511	576	7	50598663	50599715	+	6955	50598393	50600005	+	inside	270
525	591	7	84331232	84331785	+	30003	84330232	84331354	+	overlapEnd	122
526	593	7	95238012	95238590	+	4985	95236931	95239449	+	inside	859
539	610	7	112062832	112063519	+	5899	112061916	112064281	+	inside	762
553	628	7	151156661	151157873	+	4778	151156163	151158133	+	inside	260
567	643	8	18924931	18925650	+	22811	18924315	18925090	+	overlapEnd	159
575	652	8	25688272	25688998	+	16711	25688654	25689377	+	overlapStart	344
577	655	8	26315162	26315804	+	9250	26314497	26315365	+	overlapEnd	203
584	662	8	29144130	29145056	+	14030	29143848	29144664	+	overlapEnd	282
588	666	8	41008973	41009700	+	17176	41008454	41009117	+	overlapEnd	144
590	669	8	49701169	49701989	+	9164	49700336	49701327	+	overlapEnd	158
591	670	8	49835780	49836519	+	29887	49835595	49835958	+	overlapEnd	178
592	671	8	53676626	53677513	+	12059	53676471	53677761	+	inside	155
594	674	8	59713067	59714556	+	5876	59712386	59714933	+	inside	377
598	678	8	74268474	74269178	+	25748	74267870	74268763	+	overlapEnd	289
599	680	8	80996170	80997115	+	2960	80995787	80997396	+	inside	281
602	683	8	95253899	95255069	+	9208	95253576	95255319	+	inside	250
610	694	8	104219699	104220956	+	6338	104219419	104221104	+	inside	148
623	707	8	131495148	131495789	+	9571	131495144	131496414	+	inside	4
624	708	8	131540048	131540997	+	6622	131539728	131540575	+	overlapEnd	320
629	713	8	142634711	142635862	+	2665	142634325	142635897	+	inside	35
638	723	9	33233632	33234894	+	3243	33233425	33235281	+	inside	207
642	728	9	88741764	88742831	+	9861	88741216	88742307	+	overlapEnd	524
643	729	9	93926552	93927616	+	7040	93926128	93927987	+	inside	371
653	739	9	111341913	111342821	+	15908	111341522	111343248	+	inside	391
660	747	9	127071561	127072896	+	2362	127070966	127072917	+	inside	21
662	749	9	129928838	129929679	+	15707	129928772	129929656	+	overlapEnd	23
669	756	9	131320745	131321492	+	3123	131320382	131321949	+	inside	363
680	767	9	133837696	133838727	+	16784	133838233	133838835	+	overlapStart	108
695	783	10	17269894	17270929	+	17105	17268949	17270066	+	overlapEnd	172
700	789	10	25348735	25349351	+	9858	25348232	25349124	+	overlapEnd	227
703	793	10	30971307	30971817	+	22927	30970970	30971835	+	inside	18
710	800	10	63541534	63542244	+	26491	63541590	63542470	+	overlapStart	56
724	816	10	79110329	79110857	+	18654	79110041	79111271	+	inside	288
729	821	10	80916759	80918099	+	3410	80916633	80918376	+	inside	126
764	859	10	116079927	116081111	+	9572	116079658	116080453	+	overlapEnd	269
765	860	10	118837571	118838314	+	15650	118837350	118838482	+	inside	168
766	861	10	119220908	119222203	+	11434	119220981	119222171	+	includeFeature	32
775	870	10	126919600	126920588	+	11728	126919698	126920950	+	overlapStart	98
783	880	11	9587407	9588202	+	10961	9586573	9587691	+	overlapEnd	284
798	895	11	44883159	44884965	+	9525	44883232	44883847	+	includeFeature	73
799	896	11	45280975	45281854	+	9579	45280686	45281858	+	inside	4
807	904	11	64102139	64103074	+	11886	64102243	64103330	+	overlapStart	104
830	929	11	70079173	70080338	+	10611	70078993	70079645	+	overlapEnd	180
836	937	11	101881750	101882328	+	9804	101880815	101882560	+	inside	232
855	961	12	9826053	9826925	+	12477	9825637	9827275	+	inside	350
861	967	12	29194366	29195302	+	22488	29193693	29194678	+	overlapEnd	312
869	977	12	52640909	52641726	+	1638	52639747	52642243	+	inside	517
884	1000	12	90484672	90485536	+	31293	90484366	90484804	+	overlapEnd	132
889	1007	12	107742430	107743291	+	5468	107741405	107744033	+	inside	742
890	1008	12	109084996	109086143	+	2270	109083209	109086497	+	inside	354
894	1012	12	113670518	113671602	+	3801	113668401	113671261	+	overlapEnd	341
907	1026	12	125230151	125231024	+	26131	125229155	125230447	+	overlapEnd	296
928	1048	13	99428078	99428951	+	14922	99428064	99428510	+	overlapEnd	14
940	1061	14	23082866	23083491	+	10172	23082331	23083207	+	overlapEnd	284
941	1063	14	32370912	32371748	+	14323	32370929	32372380	+	overlapStart	17
945	1067	14	53477612	53478424	+	8884	53477131	53478590	+	inside	166
957	1079	14	67885050	67886210	+	18734	67885253	67886251	+	overlapStart	41
960	1082	14	74262617	74263274	+	21870	74261831	74262619	+	overlapEnd	2
961	1083	14	75725280	75726282	+	18333	75724917	75725623	+	overlapEnd	343
970	1092	14	94493845	94495433	+	2497	94493469	94496262	+	inside	376
973	1095	14	96504088	96504826	+	12183	96504065	96505367	+	inside	23
978	1100	14	101539272	101540213	+	15523	101538764	101539597	+	overlapEnd	325
988	1110	15	45746661	45747552	+	15155	45746298	45747080	+	overlapEnd	363
989	1111	15	45748407	45749366	+	6331	45748365	45749767	+	inside	42
995	1118	15	64309189	64310000	+	7791	64308679	64310190	+	inside	190
102	1144	16	1052488	1053485	+	11888	1052996	1054202	+	overlapStart	489
103	1154	16	12130766	12131441	+	13773	12130522	12131398	+	overlapEnd	43
104	1165	16	31063227	31063961	+	21893	31062926	31063759	+	overlapEnd	202
112	1264	17	43782391	43783825	+	3568	43782235	43783836	+	inside	11
117	1322	17	77889353	77890236	+	2762	77889010	77891004	+	inside	343
120	1353	18	73120453	73121483	+	24084	73120389	73120692	+	overlapEnd	64
133	1518	20	56010358	56011521	+	1884	56007791	56011748	+	inside	227
136	1551	22	21910092	21910845	+	16194	21909916	21911081	+	inside	176
100	1124	15	71385430	71386057	+	7897	71385306	71386805	+	inside	124
106	1193	16	86985084	86986286	+	19404	86985274	86986319	+	overlapStart	33
116	1313	17	74997919	74999079	+	11671	74997940	74999085	+	overlapStart	6
118	1333	18	11849831	11850431	+	16762	11849364	11850819	+	inside	388
128	1454	19	49061275	49062037	+	19196	49060841	49061751	+	overlapEnd	286
129	1476	20	5494556	5495144	+	27511	5494240	5495307	+	inside	163
133	1519	20	56273012	56274013	+	23597	56272720	56273365	+	overlapEnd	292
106	1194	16	87178627	87179578	+	22792	87178452	87179773	+	inside	175
114	1291	17	60855907	60857191	+	13118	60856091	60857137	+	includeFeature	54
120	1355	18	77005416	77006030	+	26098	77004997	77005522	+	overlapEnd	106
125	1418	19	18788684	18789226	+	19428	18789182	18789778	+	overlapStart	44
129	1477	20	10686305	10687246	+	26396	10686232	10687269	+	inside	23
139	1586	22	43463095	43463834	+	17545	43462355	43463809	+	overlapEnd	25
140	1600	X	48726225	48726799	+	26149	48726282	48726846	+	overlapStart	47
104	1171	16	56688091	56688658	+	26439	56688304	56689141	+	overlapStart	213
106	1195	16	87441106	87441759	+	12520	87440285	87441276	+	overlapEnd	170
125	1419	19	19515775	19516557	+	7794	19513607	19516077	+	overlapEnd	302
133	1523	20	61195925	61196602	+	28867	61195711	61196725	+	inside	123
136	1554	22	28065184	28065983	+	27789	28064883	28066599	+	inside	301
102	1148	16	4185920	4186932	+	31514	4185919	4186856	+	overlapEnd	1
106	1196	16	87491083	87492177	+	1118	87490194	87492848	+	inside	671
108	1220	17	8818722	8819759	+	25520	8818817	8819614	+	includeFeature	95
111	1256	17	40233878	40234791	+	29294	40233968	40234710	+	includeFeature	81
127	1447	19	47744104	47745278	+	18208	47743891	47744356	+	overlapEnd	213
129	1479	20	16510625	16511475	+	8169	16507682	16510904	+	overlapEnd	279
130	1490	20	30423564	30424530	+	7320	30423537	30424865	+	inside	27
139	1588	22	45468048	45468827	+	25419	45468545	45469583	+	overlapStart	282
104	1173	16	57662049	57663310	+	12604	57662442	57663149	+	includeFeature	161
108	1221	17	14109012	14109978	+	29062	14108520	14109357	+	overlapEnd	345
128	1470	20	836886	837687	+	3921	836130	838005	+	inside	318
131	1503	20	43357369	43358138	+	9778	43356771	43357604	+	overlapEnd	235
139	1589	22	46000939	46001703	+	6769	45998896	46001148	+	overlapEnd	209
110	1248	17	38666328	38667250	+	2385	38665877	38668899	+	inside	451
116	1318	17	76588210	76588942	+	9307	76588048	76589584	+	inside	162
119	1349	18	56451741	56453208	+	23145	56452045	56452678	+	includeFeature	304
122	1387	19	8219192	8220284	+	28986	8219057	8219328	+	overlapEnd	135
124	1411	19	16389881	16390654	+	27975	16389704	16390072	+	overlapEnd	177
128	1471	20	2607403	2608139	+	24666	2607183	2608091	+	overlapEnd	48
136	1557	22	29706292	29707578	+	18372	29706380	29707302	+	includeFeature	88
137	1567	22	37394699	37396072	+	31741	37394844	37395227	+	includeFeature	145
139	1590	22	46330179	46331319	+	10545	46329937	46331737	+	inside	242
106	1199	16	88298161	88298948	+	13572	88298225	88298675	+	includeFeature	64
114	1298	17	70460811	70462439	+	11039	70461179	70463033	+	overlapStart	368
122	1389	19	8431809	8432896	+	13472	8431915	8433377	+	overlapStart	106
125	1426	19	38907980	38909430	+	22197	38908704	38909498	+	overlapStart	68
129	1482	20	23136474	23137221	+	31838	23136614	23137410	+	overlapStart	140
134	1537	21	36666407	36667384	+	20868	36665866	36666541	+	overlapEnd	134
100	1132	15	79471236	79471985	+	12369	79471163	79472171	+	inside	73
103	1163	16	29301737	29303004	+	16160	29301916	29302290	+	includeFeature	179
105	1190	16	85800952	85802083	+	9494	85800901	85802041	+	overlapEnd	42
129	1483	20	25218033	25218941	+	7782	25217472	25219607	+	inside	561
130	1494	20	33463594	33464254	+	29970	33463335	33463834	+	overlapEnd	240
132	1516	20	52684016	52685151	+	19780	52683057	52684155	+	overlapEnd	139
138	1581	22	39570372	39571790	+	867	39570169	39572779	+	inside	203
128	1474	20	4021878	4023038	+	20608	4021555	4022481	+	overlapEnd	323
134	1539	21	38432414	38433071	+	15176	38432446	38433471	+	overlapStart	32
135	1550	22	19793668	19794706	+	4939	19793385	19794947	+	inside	241
138	1582	22	39648932	39650273	+	12777	39648121	39649429	+	overlapEnd	497

## Sheet: KMT2D vs. H3K4me1H3K27ac
		KMT2D-enriched regions			H3K4me1-enriched regions					H3K27Ac-enriched regions
No	Chr	Peak No	Chr_start	Chr_end	Peak No	Chr_start	Chr_end	overlapFeature	shortestDistance	H3K27Ac	H3K27Ac_start	H3K27Ac_end	overlapFeature	shortestDistance
1	1	1	941570	942539	2298	939946	942579	inside	40	6260	940581	942492	overlapEnd	47
2	1	2	959804	960755	2235	958508	960895	inside	140	7482	959566	960868	inside	113
3	1	4	1279909	1281072	7016	1278853	1280017	overlapEnd	108	378	1278853	1284736	inside	1056
4	1	5	2071142	2072125	19030	2070557	2071463	overlapEnd	321	10338	2071019	2072570	inside	123
5	1	6	2143583	2144776	18724	2143509	2143924	overlapEnd	74	5048	2143606	2145122	overlapStart	23
6	1	7	3229439	3230249	2756	3228823	3231307	inside	616	18121	3229979	3230413	overlapStart	164
7	1	8	7325765	7327456	2250	7323489	7325769	overlapEnd	4	3261	7324960	7327443	overlapEnd	13
8	1	10	7609014	7610288	10852	7608174	7609407	overlapEnd	393	1144	7608272	7611432	inside	742
9	1	11	8177952	8178848	14627	8178363	8178945	overlapStart	97	846	8176549	8179498	inside	650
10	1	12	8242089	8243178	2930	8241391	8242295	overlapEnd	206	385	8240962	8244626	inside	1127
11	1	13	8933309	8934419	7282	8932901	8933683	overlapEnd	374	12822	8933192	8933743	overlapEnd	117
12	1	14	9360073	9360797	7025	9359930	9361432	inside	143	6673	9359893	9361147	inside	180
13	1	15	9885049	9886082	13236	9884594	9886120	inside	38	17888	9884889	9886181	inside	99
14	1	16	12538039	12539041	3827	12536769	12538198	overlapEnd	159	4633	12537506	12539500	inside	459
15	1	17	12609418	12610359	19065	12609137	12609872	overlapEnd	281	11966	12609346	12610679	inside	72
16	1	18	15586891	15588218	4890	15586164	15588625	inside	407	8553	15586583	15588535	inside	308
17	1	19	15678693	15679623	2345	15677781	15680037	inside	414	12286	15678532	15679782	inside	159
18	1	20	16125461	16127506	5001	16125636	16126477	includeFeature	175	4832	16125439	16127716	inside	22
19	1	21	16402218	16403980	1670	16401786	16404077	inside	97	19126	16402842	16403418	includeFeature	562
20	1	22	16469111	16473225	131	16465188	16469254	overlapEnd	143	386	16469718	16474464	overlapStart	607
21	1	23	16499349	16501291	1349	16497824	16499745	overlapEnd	396	1697	16498838	16500812	overlapEnd	479
22	1	25	17222605	17223492	17038	17223040	17223905	overlapStart	413	3102	17221729	17223754	inside	262
23	1	26	17559124	17560634	4799	17558797	17559617	overlapEnd	327	13643	17559315	17560399	includeFeature	191
24	1	27	20940029	20941045	1003	20939385	20941372	inside	327	964	20938029	20941423	inside	378
25	1	28	21059139	21060250	24396	21058967	21059502	overlapEnd	172	3750	21058805	21060789	inside	334
26	1	29	21649985	21652245	717	21648391	21650881	overlapEnd	896	1060	21648770	21653045	inside	800
27	1	30	23157952	23159256	4751	23157460	23159528	inside	272	3876	23157881	23159472	inside	71
28	1	31	23523166	23523955	9446	23522414	23523358	overlapEnd	192	4117	23522896	23525366	inside	270
29	1	32	23854412	23855182	3689	23854009	23856481	inside	403	3416	23854004	23857772	inside	408
30	1	33	23888466	23889243	1095	23886462	23888798	overlapEnd	332	8353	23888102	23888977	overlapEnd	266
31	1	34	24691403	24692348	319	24688863	24693091	inside	743	6970	24690722	24692812	inside	464
32	1	35	25894728	25895939	6555	25893526	25894922	overlapEnd	194	2433	25893694	25896577	inside	638
33	1	36	26215950	26217576	3156	26215402	26217049	overlapEnd	527	638	26215493	26220103	inside	457
34	1	37	26218779	26219448	7233	26219258	26220163	overlapStart	190	638	26215493	26220103	inside	655
35	1	39	27866194	27867475	323	27863254	27867431	overlapEnd	44	390	27866094	27870514	inside	100
36	1	40	27868574	27869635	6156	27868101	27868906	overlapEnd	332	390	27866094	27870514	inside	879
37	1	41	27977115	27977842	5283	27976582	27978038	inside	196	12895	27976862	27977913	inside	71
38	1	42	29210954	29211889	4052	29210266	29211588	overlapEnd	301	13349	29210952	29211623	overlapEnd	2
39	1	44	31643451	31644257	7112	31642559	31644221	overlapEnd	36	6699	31642871	31644330	inside	73
40	1	45	32040237	32042559	2906	32039596	32041956	overlapEnd	603	847	32038730	32043430	inside	871
41	1	46	32409638	32410699	12825	32408723	32409962	overlapEnd	324	2935	32409406	32411268	inside	232
42	1	47	33224728	33227455	1189	33223119	33225757	overlapEnd	1029	392	33223383	33228354	inside	899
43	1	48	33564384	33565585	2882	33563936	33566444	inside	448	5205	33564540	33566441	overlapStart	156
44	1	49	35228116	35229913	1982	35227721	35230496	inside	395	3240	35228045	35230412	inside	71
45	1	50	35248942	35249732	2822	35248183	35250068	inside	336	1046	35244672	35249836	inside	104
46	1	51	36615182	36616980	7326	36615431	36616442	includeFeature	249	8617	36615395	36617571	overlapStart	213
47	1	52	36839279	36840727	3629	36837618	36840260	overlapEnd	467	1329	36838515	36842002	inside	764
48	1	53	36851677	36852764	13615	36852308	36853521	overlapStart	456	1910	36851704	36853613	overlapStart	27
49	1	54	39582761	39583388	256	39579877	39584643	inside	1255	14430	39582225	39583696	inside	308
50	1	55	39864060	39864807	2146	39864635	39866673	overlapStart	172	3221	39863250	39865939	inside	810
51	1	57	41433016	41434034	20024	41432964	41433626	overlapEnd	52	5794	41432909	41434410	inside	107
52	1	59	42419946	42420631	1200	42418340	42420291	overlapEnd	340	577	42418682	42422614	inside	1264
53	1	60	43401765	43402976	2	43401357	43411548	inside	408	4568	43401239	43404150	inside	526
54	1	61	43406278	43408241	2	43401357	43411548	inside	3307	827	43405855	43410937	inside	423
55	1	62	43672213	43673065	4802	43671266	43673646	inside	581	4104	43671889	43673677	inside	324
56	1	63	43838406	43839593	788	43837177	43840375	inside	782	699	43837050	43840550	inside	957
57	1	64	44047263	44048563	7732	44046919	44047929	overlapEnd	344	3328	44047013	44048858	inside	250
58	1	66	45272479	45274323	3550	45271956	45273371	overlapEnd	523	393	45270896	45275773	inside	1450
59	1	68	46648503	46650185	1987	46645510	46648973	overlapEnd	470	664	46648178	46651275	inside	325
60	1	70	54481539	54482512	1671	54480450	54484217	inside	1089	9663	54481521	54482842	inside	18
61	1	71	54953555	54954445	10831	54953003	54953836	overlapEnd	281	10143	54953709	54955224	overlapStart	154
62	1	72	55029763	55030612	9962	55028931	55029941	overlapEnd	178	9801	55029433	55030984	inside	330
63	1	75	64127584	64129282	2842	64126271	64129945	inside	663	2023	64126476	64129666	inside	384
64	1	76	64808705	64809961	7934	64808313	64810041	inside	80	15319	64808726	64810082	overlapStart	21
65	1	77	67009045	67009629	14080	67007973	67009175	overlapEnd	130	9185	67007940	67009525	overlapEnd	104
66	1	78	68849725	68851343	1190	68847534	68850144	overlapEnd	419	509	68848200	68853766	inside	1525
67	1	79	76703524	76704385	9705	76702192	76703826	overlapEnd	302	3216	76702388	76706424	inside	1136
68	1	80	84719379	84720053	4698	84717951	84719703	overlapEnd	324	2335	84718253	84720719	inside	666
69	1	81	84831245	84831988	3244	84831707	84833195	overlapStart	281	402	84829513	84833305	inside	1317
70	1	84	86072539	86073735	2625	86071358	86074329	inside	594	15390	86072173	86073592	overlapEnd	143
71	1	85	89239782	89240733	3084	89238090	89241493	inside	760	5348	89238806	89241166	inside	433
72	1	86	94158108	94159396	1944	94157724	94160664	inside	384	2892	94157845	94160314	inside	263
73	1	87	94166720	94168228	1521	94166589	94169902	inside	131	2707	94166643	94169035	inside	77
74	1	88	94244952	94246106	12771	94245147	94246338	overlapStart	195	7134	94244819	94246261	inside	133
75	1	89	94765213	94766172	1739	94763698	94765786	overlapEnd	386	403	94764147	94767841	inside	1066
76	1	90	94790701	94791773	228	94786986	94791166	overlapEnd	465	404	94787252	94794560	inside	2787
77	1	91	95045164	95046199	7208	95044877	95046240	inside	41	9694	95044970	95046281	inside	82
78	1	92	95329394	95330204	2964	95327389	95329563	overlapEnd	169	1836	95327607	95331284	inside	1080
79	1	93	98789034	98789979	9066	98788191	98789467	overlapEnd	433	7811	98788407	98790604	inside	625
80	1	94	111019464	111020653	6027	111018930	111021125	inside	472	4801	111019309	111021200	inside	155
81	1	96	113246862	113248697	25902	113246707	113247650	overlapEnd	155	3070	113247038	113250631	overlapStart	176
82	1	97	116088264	116089192	16434	116087709	116088448	overlapEnd	184	14687	116088198	116089681	inside	66
83	1	98	145542293	145543192	4133	145541451	145542762	overlapEnd	430	3887	145541716	145544067	inside	577
84	1	100	150576761	150577812	8423	150576136	150577941	inside	129	4224	150576376	150578082	inside	270
85	1	101	150949601	150950427	9197	150948436	150949834	overlapEnd	233	1946	150948804	150951161	inside	734
86	1	104	151960686	151962588	7696	151960250	151960978	overlapEnd	292	4458	151960284	151962708	inside	120
87	1	105	151964513	151966097	164	151961196	151964571	overlapEnd	58	1336	151962988	151967147	inside	1050
88	1	106	152019939	152021345	5995	152018240	152020649	overlapEnd	696	812	152018539	152022016	inside	671
89	1	107	153517148	153518120	708	153512020	153517582	overlapEnd	434	1114	153516190	153519724	inside	958
90	1	108	153537793	153539919	7565	153537769	153538970	overlapEnd	24	407	153536439	153542058	inside	1354
91	1	109	154390618	154391731	17892	154389772	154390629	overlapEnd	11	10966	154390473	154391626	overlapEnd	105
92	1	110	154904301	154905036	26379	154903931	154904667	overlapEnd	366	14378	154904306	154905285	overlapStart	5
93	1	111	154944956	154945880	21519	154944723	154945653	overlapEnd	227	408	154942623	154949071	inside	2333
94	1	113	154989420	154990384	13306	154989280	154989723	overlapEnd	140	5984	154989071	154990756	inside	349
95	1	115	155931302	155932814	4785	155931363	155933067	overlapStart	61	11884	155931403	155932906	overlapStart	92
96	1	116	156083678	156084889	8711	156083114	156083994	overlapEnd	316	1451	156083166	156086541	inside	512
97	1	117	156092342	156094101	253	156089149	156093120	overlapEnd	778	409	156089645	156100680	inside	2697
98	1	118	156095658	156097472	416	156096739	156100111	overlapStart	733	409	156089645	156100680	inside	3208
99	1	119	156099457	156100669	416	156096739	156100111	overlapEnd	558	409	156089645	156100680	inside	11
100	1	120	156716520	156717717	9488	156717414	156718645	overlapStart	303	410	156715932	156721506	inside	588
101	1	121	156866167	156867536	1235	156865118	156867999	inside	463	5268	156865828	156867532	overlapEnd	4
102	1	122	157989101	157990122	7756	157987325	157989429	overlapEnd	328	3268	157987912	157990833	inside	711
103	1	124	178505693	178507046	16189	178504969	178506037	overlapEnd	344	9247	178505564	178507513	inside	129
104	1	125	181081562	181082553	802	181080593	181083327	inside	774	6640	181080944	181083059	inside	506
105	1	126	183133295	183133979	3128	183131942	183135075	inside	1096	11036	183132054	183134083	inside	104
106	1	127	199728224	199729010	15748	199727309	199728397	overlapEnd	173	4698	199727590	199729427	inside	417
107	1	130	201430192	201431590	14295	201429298	201430255	overlapEnd	63	2289	201430365	201432410	overlapStart	173
108	1	131	201682262	201683211	1216	201681720	201685413	inside	542	1809	201681965	201684456	inside	297
109	1	132	201683266	201684362	1216	201681720	201685413	inside	1051	1809	201681965	201684456	inside	94
110	1	133	201991929	201992670	515	201991622	201994433	inside	307	3730	201991593	201993576	inside	336
111	1	134	202053876	202055208	1667	202053606	202056407	inside	270	4690	202053371	202055657	inside	449
112	1	136	204026395	204027183	20985	204026112	204026634	overlapEnd	239	9740	204026116	204027458	inside	275
113	1	137	204048946	204050137	7881	204048680	204049364	overlapEnd	266	8336	204048676	204050030	overlapEnd	107
114	1	138	204385972	204387231	1963	204386994	204388918	overlapStart	237	3448	204386197	204388077	overlapStart	225
115	1	140	205418559	205419964	3564	205416004	205418586	overlapEnd	27	5061	205417729	205419111	overlapEnd	552
116	1	142	207180233	207181265	10817	207179947	207181728	inside	286	14567	207180295	207181737	overlapStart	62
117	1	144	209825683	209826909	30513	209825815	209826450	includeFeature	132	10367	209825337	209827126	inside	217
118	1	148	214620124	214620908	1195	214617404	214620332	overlapEnd	208	1106	214617498	214621621	inside	713
119	1	149	215287269	215288061	4406	215286523	215288960	inside	746	8868	215286994	215288972	inside	275
120	1	150	218758723	218759638	18169	218757723	218758880	overlapEnd	157	5292	218757812	218760210	inside	572
121	1	151	223888255	223889424	3744	223887036	223889608	inside	184	1240	223887702	223889730	inside	306
122	1	152	223894735	223896127	1207	223893392	223897560	inside	1343	950	223893779	223897034	inside	907
123	1	153	223959437	223960278	9904	223958048	223959595	overlapEnd	158	2432	223958156	223960982	inside	704
124	1	154	226186779	226187865	11797	226187403	226188090	overlapStart	225	14011	226187305	226187857	includeFeature	8
125	1	155	226315069	226316036	9139	226314514	226315534	overlapEnd	465	8707	226314781	226316633	inside	288
126	1	156	227002581	227003534	2949	227001605	227005258	inside	976	16245	227002322	227003355	overlapEnd	179
127	1	157	227544921	227545758	6688	227544373	227546051	inside	293	5074	227544149	227545995	inside	237
128	1	158	228996585	228997499	8989	228995289	228997014	overlapEnd	429	18499	228996267	228997318	overlapEnd	181
129	1	160	230219747	230220881	3511	230219372	230221955	inside	375	17863	230219292	230221339	inside	455
130	1	161	230240091	230241438	1384	230239273	230242487	inside	818	15486	230239965	230241560	inside	122
131	1	163	233248561	233249772	5893	233247553	233249130	overlapEnd	569	1367	233247765	233250826	inside	796
132	1	164	234859245	234860812	4842	234857664	234859887	overlapEnd	642	4469	234858276	234861448	inside	636
133	1	166	235132851	235134679	11204	235132117	235133019	overlapEnd	168	11764	235133320	235134340	includeFeature	339
134	1	167	236073544	236074374	2158	236071726	236075055	inside	681	1864	236071639	236075007	inside	633
135	1	169	244327092	244327934	17558	244326697	244328150	inside	216	12455	244326777	244327950	inside	16
136	2	170	9374437	9375962	120	9371612	9376958	inside	996	3670	9374355	9376240	inside	82
137	2	171	10422758	10423963	180	10422475	10428126	inside	283	1063	10422452	10427705	inside	306
138	2	172	11076166	11076856	3946	11075550	11077417	inside	561	14880	11075819	11077191	inside	335
139	2	173	11969834	11970889	7673	11968945	11970097	overlapEnd	263	1041	11968663	11971622	inside	733
140	2	174	20778558	20779611	901	20777647	20780951	inside	911	3620	20777865	20780048	inside	437
141	2	175	20783675	20785131	753	20783252	20785629	inside	423	5242	20783312	20785103	overlapEnd	28
142	2	177	26234580	26235814	2317	26233956	26236041	inside	227	15962	26234712	26235846	overlapStart	32
143	2	179	26946481	26948021	215	26943114	26948785	inside	764	3073	26945773	26948515	inside	494
144	2	180	26980737	26981768	9404	26980230	26980902	overlapEnd	165	9402	26980557	26981914	inside	146
145	2	181	27543774	27544532	6600	27543457	27545199	inside	317	3048	27543499	27546760	inside	275
146	2	182	28806442	28807853	5801	28806515	28808038	overlapStart	73	12467	28806743	28807883	overlapStart	30
147	2	186	46165729	46166564	4370	46164965	46165986	overlapEnd	257	10180	46165481	46167114	inside	248
148	2	187	46190527	46192107	140	46186163	46191405	overlapEnd	702	1603	46188500	46192270	inside	163
149	2	188	47260959	47262320	1772	47259714	47261329	overlapEnd	370	2643	47260586	47263114	inside	373
150	2	189	47270079	47271585	1448	47269092	47270723	overlapEnd	644	2390	47270000	47271828	inside	79
151	2	191	55130781	55132029	6586	55130163	55132351	inside	322	3379	55130407	55132240	inside	211
152	2	192	62530887	62532939	2431	62530691	62532245	overlapEnd	196	575	62530838	62535102	inside	49
153	2	193	62805701	62806586	1618	62805629	62808008	inside	72	344	62802985	62807956	inside	1370
154	2	195	65058115	65059340	6198	65057407	65058499	overlapEnd	384	1359	65057482	65059895	inside	555
155	2	196	65065431	65066533	14174	65064948	65065879	overlapEnd	448	611	65063560	65068051	inside	1518
156	2	197	65609895	65610560	1668	65608488	65609948	overlapEnd	53	4553	65609342	65611574	inside	553
157	2	198	65803877	65804574	9131	65803639	65804241	overlapEnd	238	7889	65803810	65805240	inside	67
158	2	199	69134748	69136232	5790	69134644	69136364	inside	104	15297	69135773	69136458	overlapStart	226
159	2	200	69997040	69997991	3091	69995167	69997441	overlapEnd	401	9942	69996282	69998131	inside	140
160	2	201	70335670	70336502	4245	70334552	70335987	overlapEnd	317	2376	70335045	70337293	inside	625
161	2	202	70555842	70556810	26355	70556460	70557141	overlapStart	331	5366	70555882	70557787	overlapStart	40
162	2	203	70823172	70824586	3407	70822892	70825216	inside	280	1750	70823164	70825006	inside	8
163	2	205	72342335	72343773	2847	72342752	72344433	overlapStart	417	11104	72342361	72343881	overlapStart	26
164	2	208	85146892	85147764	16688	85146572	85146963	overlapEnd	71	1812	85146289	85148009	inside	245
165	2	209	85173270	85174085	16889	85173777	85174628	overlapStart	308	1489	85171759	85174635	inside	550
166	2	210	85185108	85186892	9583	85184808	85185533	overlapEnd	300	1313	85183802	85187582	inside	690
167	2	211	85695657	85696483	6090	85694603	85696924	inside	441	9200	85694946	85696459	overlapEnd	24
168	2	212	85725853	85726838	8922	85724844	85725937	overlapEnd	84	2400	85725024	85727624	inside	786
169	2	215	86931324	86932205	21887	86931328	86932987	overlapStart	4	10385	86930681	86932376	inside	171
170	2	216	96925779	96926816	1789	96924830	96927726	inside	910	8063	96925401	96927607	inside	378
171	2	217	97222152	97223193	10074	97222231	97223346	overlapStart	79	11575	97222220	97223301	overlapStart	68
172	2	218	98485588	98486269	2548	98483468	98485714	overlapEnd	126	675	98483986	98489207	inside	1602
173	2	219	100907431	100908380	5565	100906274	100907594	overlapEnd	163	2172	100906713	100909690	inside	718
174	2	220	100908404	100909000	10687	100907961	100908646	overlapEnd	242	2172	100906713	100909690	inside	690
175	2	221	101741101	101742001	1150	101739046	101741350	overlapEnd	249	2300	101740005	101743106	inside	1096
176	2	222	102843929	102844747	17686	102843423	102844261	overlapEnd	332	9985	102843408	102845154	inside	407
177	2	223	106020194	106021266	2418	106019383	106022599	inside	811	1544	106019246	106022097	inside	831
178	2	224	106535432	106536566	28961	106536093	106536751	overlapStart	185	7454	106535394	106537208	inside	38
179	2	225	110858456	110859795	27	110857562	110863545	inside	894	346	110856586	110868377	inside	1870
180	2	226	110863299	110864180	27	110857562	110863545	overlapEnd	246	346	110856586	110868377	inside	4197
181	2	227	111790044	111790994	3342	111789377	111792135	inside	667	8222	111789864	111791621	inside	180
182	2	228	112456190	112456982	10490	112455467	112456510	overlapEnd	320	6016	112455756	112457338	inside	356
183	2	229	113401488	113403622	2632	113400609	113402754	overlapEnd	868	1959	113401592	113404708	overlapStart	104
184	2	230	113449897	113451038	2233	113448828	113451408	inside	370	17588	113449510	113450722	overlapEnd	316
185	2	231	113997726	113999359	631	113996104	113998441	overlapEnd	715	773	113996506	113999881	inside	522
186	2	232	114045887	114046736	10625	114046663	114047800	overlapStart	73	14739	114045455	114046431	overlapEnd	305
187	2	234	127821901	127823367	9747	127821551	127822375	overlapEnd	350	2371	127820647	127823527	inside	160
188	2	237	147631351	147632479	7002	147630789	147632780	inside	301	10689	147631277	147632675	inside	74
189	2	239	161061815	161062752	10636	161061217	161062093	overlapEnd	278	10694	161061476	161062755	inside	3
190	2	241	173117867	173118994	3950	173115678	173117878	overlapEnd	11	884	173116871	173120257	inside	996
191	2	242	173306386	173307700	651	173304233	173306866	overlapEnd	480	4347	173305540	173308572	inside	846
192	2	243	174516821	174517945	5732	174516641	174518587	inside	180	8909	174516743	174518157	inside	78
193	2	244	182655394	182656354	1361	182653247	182656102	overlapEnd	252	352	182640798	182658864	inside	2510
194	2	245	182675674	182676300	241	182675878	182680633	overlapStart	204	353	182671699	182680097	inside	3797
195	2	246	182741130	182742085	9753	182740334	182741438	overlapEnd	308	1157	182740449	182742816	inside	681
196	2	247	201629874	201631477	1100	201628965	201632680	inside	909	2275	201629341	201632538	inside	533
197	2	248	201809126	201809935	3218	201808503	201810998	inside	623	5534	201808618	201810722	inside	508
198	2	249	219270292	219271557	7814	219270011	219270861	overlapEnd	281	7898	219270015	219271050	overlapEnd	277
199	2	250	219759706	219760626	587	219758362	219761635	inside	1009	1848	219757073	219762225	inside	1599
200	2	251	220571274	220572211	6	220564217	220573545	inside	1334	513	220565796	220573300	inside	1089
201	2	252	224590080	224590661	7037	224589153	224590215	overlapEnd	135	1366	224589348	224592532	inside	732
202	2	253	224725359	224726443	5674	224725060	224725967	overlapEnd	299	2121	224725240	224726792	inside	119
203	2	254	225349710	225350553	7372	225348566	225350065	overlapEnd	355	3778	225349367	225351270	inside	343
204	2	255	225543144	225544332	5482	225540894	225543165	overlapEnd	21	761	225541820	225545679	inside	1324
205	2	256	227050016	227050655	3665	227049031	227050292	overlapEnd	276	368	227043239	227058253	inside	6777
206	2	257	227526245	227527135	2668	227524849	227526546	overlapEnd	301	373	227513565	227530256	inside	3121
207	2	258	227860168	227860983	3519	227858897	227860362	overlapEnd	194	1985	227859411	227861375	inside	392
208	2	259	228682583	228683618	20042	228681861	228682971	overlapEnd	388	18276	228682315	228683851	inside	233
209	2	260	228727572	228728339	6158	228726901	228729637	inside	671	9596	228727280	228728131	overlapEnd	208
210	2	261	230272890	230273935	10050	230271393	230273050	overlapEnd	160	7808	230271991	230273890	overlapEnd	45
211	2	262	231658610	231659079	6979	231657487	231658756	overlapEnd	146	1586	231657740	231660457	inside	870
212	2	263	232468579	232470205	15070	232468184	232469073	overlapEnd	395	13007	232468908	232469383	includeFeature	329
213	2	264	232506676	232508393	13675	232506694	232507459	includeFeature	18	560	232505056	232509171	inside	778
214	2	265	232530860	232532169	5837	232531995	232533166	overlapStart	174	646	232529410	232532536	inside	367
215	2	266	232537159	232538482	1356	232535991	232537639	overlapEnd	480	377	232535519	232540236	inside	1640
216	2	268	233457332	233458286	6094	233456630	233458386	inside	100	11802	233457247	233458456	inside	85
217	2	269	233766136	233767329	11225	233765807	233766763	overlapEnd	329	5192	233765957	233767336	inside	7
218	2	270	233852388	233853704	3502	233851300	233853198	overlapEnd	506	2081	233852021	233854473	inside	367
219	2	271	234259134	234259802	3651	234258889	234260453	inside	245	13194	234259036	234260413	inside	98
220	2	272	234883084	234883811	5041	234881651	234883348	overlapEnd	264	5283	234881848	234884370	inside	559
221	2	273	235934618	235935923	1115	235932055	235934807	overlapEnd	189	6936	235934371	235936587	inside	247
222	2	274	236302730	236303629	13233	236302023	236302937	overlapEnd	207	7678	236302357	236303639	inside	10
223	2	275	236617486	236618473	1524	236616522	236619226	inside	753	8139	236617146	236619287	inside	340
224	2	276	236735969	236736853	21260	236736466	236737145	overlapStart	292	15277	236735828	236737000	inside	141
225	3	279	5019698	5021549	2764	5017634	5019780	overlapEnd	82	962	5018842	5022177	inside	628
226	3	280	5028034	5029191	566	5024811	5028440	overlapEnd	406	16316	5027538	5029262	inside	71
227	3	281	5036088	5037839	1202	5035212	5038194	inside	355	3182	5036028	5038026	inside	60
228	3	283	8670754	8671881	11483	8670111	8671196	overlapEnd	442	12791	8670821	8672064	overlapStart	67
229	3	285	9925897	9926985	6572	9925134	9926241	overlapEnd	344	5418	9925450	9927027	inside	42
230	3	286	11137816	11138878	13086	11136909	11138198	overlapEnd	382	4114	11137222	11139214	inside	336
231	3	287	11178200	11179235	7217	11177814	11178577	overlapEnd	377	1331	11177756	11180225	inside	444
232	3	288	12800502	12801552	2343	12799131	12801965	inside	413	5872	12799576	12801689	inside	137
233	3	289	13578824	13580255	895	13578005	13581399	inside	819	16339	13578901	13580249	includeFeature	6
234	3	290	14473314	14474421	1038	14472398	14474967	inside	546	10824	14472805	14474500	inside	79
235	3	291	15688217	15689049	2173	15687892	15690146	inside	325	1174	15686761	15689867	inside	818
236	3	292	16101788	16102818	8047	16100217	16101801	overlapEnd	13	17386	16101181	16102641	overlapEnd	177
237	3	293	16142925	16143679	15637	16143333	16144403	overlapStart	346	6500	16142535	16144233	inside	390
238	3	294	18140165	18141095	8855	18139009	18140470	overlapEnd	305	3932	18138871	18142326	inside	1231
239	3	295	18336353	18337199	24624	18335962	18336798	overlapEnd	391	17677	18336286	18337268	inside	67
240	3	296	23726992	23727909	21204	23726316	23727375	overlapEnd	383	7927	23726536	23728271	inside	362
241	3	297	23781970	23783072	3505	23780122	23782096	overlapEnd	126	3742	23780224	23783767	inside	695
242	3	298	27575172	27576224	6406	27574108	27575422	overlapEnd	250	1103	27573903	27578102	inside	1269
243	3	299	32010245	32011226	10134	32008261	32010274	overlapEnd	29	10764	32009190	32011118	overlapEnd	108
244	3	300	32461529	32462978	1452	32458621	32461707	overlapEnd	178	694	32459688	32464797	inside	1819
245	3	301	39192233	39195543	93	39188033	39194049	overlapEnd	1494	5308	39192129	39195107	overlapEnd	104
246	3	306	45208361	45209559	3747	45207665	45209009	overlapEnd	550	2190	45207804	45210081	inside	522
247	3	307	45859056	45860261	1634	45857382	45859340	overlapEnd	284	814	45857459	45861032	inside	771
248	3	308	46557878	46559097	4269	46556833	46559039	overlapEnd	58	15275	46557726	46558704	overlapEnd	152
249	3	309	48513989	48515197	11494	48514777	48515676	overlapStart	420	4453	48513749	48515356	inside	159
250	3	311	49506411	49508462	19221	49506431	49506834	includeFeature	20	985	49505787	49508933	inside	471
251	3	312	49937373	49938892	1548	49936184	49938047	overlapEnd	674	645	49937283	49939189	inside	90
252	3	313	50353646	50355171	4611	50352702	50354312	overlapEnd	666	1142	50353535	50356364	inside	111
253	3	314	50664582	50665860	192	50661112	50666278	inside	418	5195	50664566	50666268	inside	16
254	3	315	51377613	51378544	5832	51376704	51377811	overlapEnd	198	1786	51376978	51379413	inside	635
255	3	316	52161998	52162801	4152	52162404	52163628	overlapStart	397	4319	52161680	52163065	inside	264
256	3	317	52250675	52251824	5518	52250597	52252536	inside	78	5677	52250534	52252464	inside	141
257	3	318	57094137	57095060	1896	57095009	57097269	overlapStart	51	4796	57093407	57095590	inside	530
258	3	319	58034757	58035671	4781	58033586	58034985	overlapEnd	228	13312	58034122	58035748	inside	77
259	3	320	58456519	58457688	688	58455094	58458406	inside	718	5115	58456129	58458145	inside	390
260	3	321	65949539	65950574	4036	65948153	65949886	overlapEnd	347	2434	65948079	65951060	inside	486
261	3	324	106935508	106936459	3443	106934647	106938103	inside	861	7325	106934959	106936249	overlapEnd	210
262	3	325	108190722	108191421	5146	108191385	108193258	overlapStart	36	484	108188673	108193140	inside	1719
263	3	326	111457955	111458774	2446	111455994	111458102	overlapEnd	147	8209	111457710	111459116	inside	245
264	3	327	111621910	111622807	181	111620246	111624379	inside	1572	332	111620231	111626410	inside	1679
265	3	328	114217204	114218181	64	114215181	114220203	inside	2022	1782	114217033	114220150	inside	171
266	3	331	124597251	124598346	262	124594559	124599603	inside	1257	7193	124596874	124598780	inside	377
267	3	332	126501106	126501866	7279	126500589	126502335	inside	469	18026	126501046	126501807	overlapEnd	59
268	3	334	128930493	128931153	15305	128930152	128930566	overlapEnd	73	5946	128930223	128932112	inside	270
269	3	335	129344875	129345994	19625	129345053	129345492	includeFeature	178	1182	129343838	129347344	inside	1037
270	3	336	134082524	134083720	2692	134081578	134082967	overlapEnd	443	3931	134081577	134084815	inside	947
271	3	338	138581784	138582564	2193	138580409	138583055	inside	491	2048	138580760	138583037	inside	473
272	3	339	139018039	139018884	1997	139016329	139018348	overlapEnd	309	336	139016079	139023641	inside	1960
273	3	340	139020820	139022090	496	139018691	139021224	overlapEnd	404	336	139016079	139023641	inside	1551
274	3	341	139028527	139029891	195	139024630	139029315	overlapEnd	576	337	139024612	139033586	inside	3695
275	3	342	141086598	141087966	693	141084172	141087106	overlapEnd	508	1155	141084823	141088272	inside	306
276	3	344	149293399	149294379	72	149289356	149296375	inside	1996	338	149291889	149301981	inside	1510
277	3	345	150087739	150088406	14412	150086680	150087938	overlapEnd	199	8112	150087524	150090752	inside	215
278	3	346	151022626	151023453	8407	151021635	151022898	overlapEnd	272	4842	151022348	151024397	inside	278
279	3	347	159482893	159483842	5465	159483720	159484984	overlapStart	122	1377	159479379	159484360	inside	518
280	3	349	172376526	172377457	11893	172375986	172376997	overlapEnd	460	7384	172376320	172377880	inside	206
281	3	350	177063129	177063973	11953	177062426	177063516	overlapEnd	387	1894	177062149	177064543	inside	570
282	3	351	177074608	177075650	2397	177073667	177075322	overlapEnd	328	342	177073839	177078840	inside	769
283	3	352	177075884	177078266	17909	177075591	177076361	overlapEnd	293	342	177073839	177078840	inside	574
284	3	353	182082543	182083221	8570	182081452	182082714	overlapEnd	171	4677	182081482	182084297	inside	1061
285	3	354	188066253	188067110	5372	188065539	188067591	inside	481	14513	188066156	188067466	inside	97
286	3	355	188665183	188666727	7175	188663921	188665233	overlapEnd	50	2993	188664414	188667320	inside	593
287	3	358	192596921	192598003	8611	192596088	192597606	overlapEnd	397	11468	192596306	192597915	overlapEnd	88
288	3	359	193586907	193588383	11607	193585980	193587420	overlapEnd	513	13031	193586915	193588188	includeFeature	8
289	3	360	193807071	193807986	14609	193807027	193808141	inside	44	14977	193807086	193807968	includeFeature	15
290	3	361	193858258	193860456	4970	193857540	193858784	overlapEnd	526	979	193857510	193860807	inside	351
291	3	362	194014148	194015005	850	194010298	194014158	overlapEnd	10	2804	194013737	194015991	inside	411
292	3	363	194461403	194462337	21876	194461143	194461776	overlapEnd	260	14992	194461486	194462513	overlapStart	83
293	3	366	197438996	197439657	7686	197438004	197439132	overlapEnd	136	3057	197438068	197440679	inside	928
294	3	367	197445679	197446233	9509	197445136	197445998	overlapEnd	235	8401	197445197	197446694	inside	461
295	4	368	2414106	2415662	3967	2413243	2414640	overlapEnd	534	1928	2413815	2416231	inside	291
296	4	369	3438237	3439488	2443	3437840	3439639	inside	151	2240	3437848	3439913	inside	389
297	4	370	6345507	6346314	11533	6345417	6346496	inside	90	14905	6345790	6346441	overlapStart	127
298	4	371	15907403	15908371	23147	15906978	15907646	overlapEnd	243	9783	15907063	15908742	inside	340
299	4	373	26198746	26199660	6068	26197705	26199103	overlapEnd	357	7359	26198314	26200075	inside	415
300	4	375	38190092	38191338	980	38189729	38192889	inside	363	12796	38189869	38191346	inside	8
301	4	377	40256486	40257875	4057	40256078	40258248	inside	373	2873	40255060	40258766	inside	891
302	4	378	40318513	40319341	16385	40318028	40318789	overlapEnd	276	14938	40318493	40319367	inside	20
303	4	380	74974893	74975775	6663	74973925	74976124	inside	349	8684	74974304	74976190	inside	415
304	4	383	84128675	84129369	3800	84127726	84128824	overlapEnd	149	5393	84127992	84130023	inside	654
305	4	384	85612199	85612971	2373	85611550	85613666	inside	649	14377	85612039	85613401	inside	160
306	4	385	103541800	103542532	17830	103540876	103541912	overlapEnd	112	18549	103541631	103542487	overlapEnd	45
307	4	386	114389195	114390010	6138	114387616	114389491	overlapEnd	296	3147	114387631	114391216	inside	1206
308	4	392	143470371	143471664	10188	143469722	143471030	overlapEnd	634	1220	143468553	143473265	inside	1601
309	4	394	147162544	147163200	18431	147161772	147162574	overlapEnd	30	14678	147161954	147163753	inside	553
310	4	395	154126813	154127570	3305	154127188	154129285	overlapStart	375	2145	154125063	154127842	inside	272
311	4	397	159015690	159016459	14306	159015033	159015820	overlapEnd	130	2405	159014004	159017011	inside	552
312	4	398	169407992	169409052	5368	169407377	169408251	overlapEnd	259	312	169405328	169411741	inside	2664
313	4	399	170146205	170147261	456	170144223	170150638	inside	1982	1158	170144941	170148400	inside	1139
314	4	400	186033120	186033707	2304	186032145	186033290	overlapEnd	170	8619	186031053	186034750	inside	1043
315	4	401	186494588	186495549	30968	186494290	186494864	overlapEnd	276	8389	186494318	186495910	inside	270
316	5	402	912214	913440	8404	911842	913482	inside	42	8595	911916	913438	overlapEnd	2
317	5	403	1161162	1161900	6416	1161148	1162413	inside	14	16810	1161484	1162109	overlapStart	209
318	5	405	16894359	16895138	4308	16893377	16894566	overlapEnd	207	7522	16893903	16896355	inside	456
319	5	409	42950556	42951321	3169	42949045	42950782	overlapEnd	226	1375	42949345	42951554	inside	233
320	5	410	54733997	54734576	3830	54732551	54734265	overlapEnd	268	3988	54732695	54735392	inside	816
321	5	412	56662318	56663580	2880	56660806	56662690	overlapEnd	372	994	56660894	56664748	inside	1168
322	5	413	56790231	56791031	2125	56788659	56790533	overlapEnd	302	3143	56789515	56791890	inside	716
323	5	415	67729633	67730434	1952	67728101	67730832	inside	398	9069	67728323	67730811	inside	377
324	5	416	70897056	70897929	1326	70895200	70897529	overlapEnd	400	2596	70895469	70898459	inside	530
325	5	417	74616556	74617644	3599	74615349	74616829	overlapEnd	273	1058	74615648	74618653	inside	908
326	5	418	76086286	76087058	3346	76085707	76087964	inside	579	5485	76085475	76087489	inside	431
327	5	419	76134240	76135383	420	76130906	76134457	overlapEnd	217	256	76131612	76136822	inside	1439
328	5	420	77995244	77996141	21591	77996022	77996724	overlapStart	119	2778	77994198	77996861	inside	720
329	5	421	79783534	79784596	19461	79783247	79783736	overlapEnd	202	9014	79783397	79784662	inside	66
330	5	422	81652758	81653635	15216	81651814	81652788	overlapEnd	30	8385	81652405	81654242	inside	353
331	5	424	95047846	95048591	7927	95047421	95048152	overlapEnd	306	3095	95045650	95049008	inside	417
332	5	425	110702569	110703664	9674	110702343	110703712	inside	48	19100	110702284	110703446	overlapEnd	218
333	5	426	112538687	112539368	7719	112537547	112538874	overlapEnd	187	18198	112538542	112539505	inside	137
334	5	428	131438683	131439850	4364	131438031	131439520	overlapEnd	330	10016	131438726	131440039	overlapStart	43
335	5	429	131725056	131726161	275	131722352	131725414	overlapEnd	358	2543	131722148	131725475	overlapEnd	419
336	5	430	132580863	132582465	9323	132580712	132581323	overlapEnd	151	4064	132580754	132582908	inside	109
337	5	431	133801473	133803020	26755	133800813	133801491	overlapEnd	18	1819	133801152	133803008	overlapEnd	12
338	5	432	133846539	133848027	54	133844136	133849308	inside	1281	604	133844539	133848802	inside	775
339	5	433	134582352	134583332	2734	134580833	134582638	overlapEnd	286	6208	134582002	134583637	inside	305
340	5	434	140900579	140901520	527	140898839	140903155	inside	1635	2301	140899177	140902707	inside	1187
341	5	435	141228463	141229763	4034	141227072	141228671	overlapEnd	208	970	141227893	141230055	inside	292
342	5	437	141740008	141740717	407	141737031	141740411	overlapEnd	306	1024	141739039	141741562	inside	845
343	5	438	141742109	141742885	10813	141741862	141742350	overlapEnd	241	267	141741774	141745153	inside	335
344	5	439	142024274	142025173	6151	142023063	142024524	overlapEnd	250	6438	142023539	142025446	inside	273
345	5	440	142623200	142624350	1734	142621387	142623573	overlapEnd	373	1037	142622497	142626434	inside	703
346	5	441	148441661	148443204	8297	148441331	148442684	overlapEnd	330	4171	148441376	148443279	inside	75
347	5	442	148819415	148819954	1925	148818047	148820271	inside	317	12318	148819236	148820271	inside	179
348	5	444	149401226	149401996	1707	149399045	149401421	overlapEnd	195	681	149399142	149403122	inside	1126
349	5	446	149876861	149877822	1242	149875744	149878830	inside	1008	13916	149876882	149877840	overlapStart	18
350	5	447	154061568	154062971	28645	154061200	154061780	overlapEnd	212	8253	154061627	154063320	overlapStart	59
351	5	448	154236919	154238180	18179	154236377	154236923	overlapEnd	4	1333	154236329	154238900	inside	590
352	5	449	156817363	156818317	3385	156816486	156818660	inside	343	9914	156816339	156818311	overlapEnd	6
353	5	450	159008584	159009383	23711	159008212	159009076	overlapEnd	307	9998	159008389	159010843	inside	195
354	5	451	159591893	159593155	18754	159591629	159592219	overlapEnd	264	5422	159591683	159593649	inside	210
355	5	452	167728567	167729772	1955	167726657	167728888	overlapEnd	321	5394	167727579	167730413	inside	641
356	5	453	167741573	167742725	203	167739422	167745214	inside	2151	10869	167741413	167743333	inside	160
357	5	454	169577861	169579005	7779	169578364	169579567	overlapStart	503	15337	169577726	169579009	inside	4
358	5	455	172191959	172192972	6749	172192693	172194216	overlapStart	279	12130	172191879	172192406	overlapEnd	80
359	5	456	172881895	172882902	268	172878440	172883737	inside	835	1339	172880457	172883345	inside	443
360	5	457	173930428	173931304	2942	173928717	173930637	overlapEnd	209	9123	173930125	173932119	inside	303
361	6	460	1335558	1336424	28828	1334695	1335669	overlapEnd	111	15004	1335231	1336584	inside	160
362	6	461	2839298	2840241	5222	2837920	2839379	overlapEnd	81	4570	2838782	2842773	inside	516
363	6	462	2857270	2858634	4449	2856803	2857842	overlapEnd	467	1093	2856829	2859767	inside	441
364	6	463	3023489	3024686	9830	3023104	3024167	overlapEnd	385	5212	3023173	3025354	inside	316
365	6	465	4358630	4360105	26953	4358578	4358860	overlapEnd	52	10490	4358562	4359822	overlapEnd	68
366	6	466	6803429	6805002	10417	6803191	6805672	inside	238	12725	6803440	6804676	includeFeature	11
367	6	467	6810924	6812543	10968	6810238	6811567	overlapEnd	643	3980	6810095	6813081	inside	538
368	6	468	6820635	6821537	4800	6819492	6822115	inside	578	8123	6820226	6822052	inside	409
369	6	469	7505328	7506293	14137	7504355	7505615	overlapEnd	287	14354	7505174	7506466	inside	154
370	6	472	10441145	10442273	10394	10441189	10442399	overlapStart	44	6607	10441104	10442450	inside	41
371	6	473	12324234	12325323	9751	12323561	12325393	inside	70	13304	12323759	12325346	inside	23
372	6	476	14001262	14002286	21967	14000881	14001831	overlapEnd	381	15797	14001022	14002796	inside	240
373	6	477	14270473	14271968	7593	14270272	14271309	overlapEnd	201	8895	14270715	14272381	overlapStart	242
374	6	478	14732863	14734048	26351	14732551	14733226	overlapEnd	312	3654	14732557	14735904	inside	306
375	6	479	14743462	14744709	7660	14742762	14744916	inside	207	1327	14742595	14744928	inside	219
376	6	483	30059344	30060234	12533	30059062	30060126	overlapEnd	108	9295	30059354	30060280	overlapStart	10
377	6	484	30716744	30717978	469	30715325	30718712	inside	734	1365	30715996	30718561	inside	583
378	6	485	30719906	30720789	3794	30719111	30720106	overlapEnd	200	701	30718961	30721458	inside	669
379	6	486	30736640	30738068	638	30734119	30737169	overlapEnd	529	232	30735376	30738842	inside	774
380	6	487	30749529	30750584	1571	30749087	30751449	inside	442	752	30749027	30751503	inside	502
381	6	488	30781666	30782912	1905	30780527	30783170	inside	258	233	30778039	30788785	inside	3627
382	6	489	30852913	30854603	13737	30853051	30853864	includeFeature	138	1198	30852278	30855016	inside	413
383	6	491	31082055	31083186	5298	31080629	31082399	overlapEnd	344	3713	31081658	31083535	inside	349
384	6	492	31744488	31745514	2616	31742518	31745575	inside	61	3968	31742844	31745717	inside	203
385	6	494	33244428	33245817	17159	33244263	33244762	overlapEnd	165	762	33238838	33245958	inside	141
386	6	495	33557383	33558999	2796	33556906	33559540	inside	477	2196	33557446	33559334	overlapStart	63
387	6	497	34211326	34212883	67	34206484	34212079	overlapEnd	753	235	34201774	34216837	inside	3954
388	6	498	35149179	35150370	17103	35148621	35149681	overlapEnd	502	9657	35148855	35150302	overlapEnd	68
389	6	500	35564400	35565316	1409	35564935	35566477	overlapStart	381	732	35563192	35566497	inside	1181
390	6	501	35698798	35700253	14776	35698478	35699085	overlapEnd	287	3823	35699279	35700782	overlapStart	481
391	6	502	36650149	36650958	1010	36648589	36651355	inside	397	10301	36649719	36650961	inside	3
392	6	503	37027009	37027969	11021	37027486	37028361	overlapStart	392	2383	37026976	37028314	inside	33
393	6	505	42067107	42068567	879	42066131	42069658	inside	976	2330	42066571	42069372	inside	536
394	6	506	42104091	42105574	8026	42103563	42104512	overlapEnd	421	971	42103925	42107159	inside	166
395	6	507	42194185	42195081	2501	42192696	42194515	overlapEnd	330	1260	42191793	42195809	inside	728
396	6	509	43670137	43671267	13433	43669510	43670475	overlapEnd	338	9710	43669858	43671246	overlapEnd	21
397	6	510	43967658	43968702	7154	43967447	43968252	overlapEnd	211	1982	43967397	43971220	inside	261
398	6	511	44008980	44010500	1482	44009014	44012486	overlapStart	34	2283	44008951	44012436	inside	29
399	6	514	46701766	46702534	30205	46701336	46702060	overlapEnd	294	19007	46701740	46703579	inside	26
400	6	516	48794699	48795627	8183	48795479	48797053	overlapStart	148	706	48793177	48796889	inside	1262
401	6	518	52368014	52369922	4780	52367522	52369003	overlapEnd	492	5518	52368047	52370108	overlapStart	33
402	6	519	52382162	52383254	15082	52381292	52382395	overlapEnd	233	8659	52382493	52383584	overlapStart	330
403	6	520	53599345	53600080	3790	53599611	53601987	overlapStart	266	932	53598343	53601151	inside	1002
404	6	521	56803314	56804060	21395	56803939	56804554	overlapStart	121	4802	56802236	56803528	overlapEnd	214
405	6	523	73933473	73934406	10506	73933392	73934137	overlapEnd	81	11375	73933475	73935066	overlapStart	2
406	6	524	74289082	74291082	1164	74287483	74289873	overlapEnd	791	239	74287504	74291940	inside	858
407	6	525	86070841	86071462	21122	86070385	86071215	overlapEnd	247	16625	86070619	86071753	inside	222
408	6	526	86173984	86174886	15473	86172311	86174015	overlapEnd	31	3506	86173026	86175868	inside	958
409	6	528	90927799	90928876	6284	90926924	90928070	overlapEnd	271	12998	90927602	90929148	inside	197
410	6	530	100748026	100748725	7883	100746777	100748373	overlapEnd	347	4396	100747133	100749339	inside	614
411	6	531	105774601	105775691	556	105772541	105776845	inside	1154	1771	105773194	105776233	inside	542
412	6	533	111912546	111913255	572	111910771	111914349	inside	1094	16149	111912244	111913366	inside	111
413	6	534	119468240	119469240	3079	119465828	119468307	overlapEnd	67	3774	119467334	119469797	inside	557
414	6	535	129811935	129812914	778	129812395	129814143	overlapStart	460	240	129809729	129816288	inside	2206
415	6	536	134356164	134357603	3507	134355758	134358164	inside	406	13828	134356185	134357781	overlapStart	21
416	6	537	143206217	143206888	9522	143206828	143208780	overlapStart	60	11220	143206040	143207309	inside	177
417	6	538	145218440	145219085	1410	145216580	145218762	overlapEnd	322	246	145216166	145222127	inside	2274
418	6	539	147234895	147236209	3472	147233864	147237362	inside	1031	2954	147234413	147237182	inside	482
419	6	541	149553895	149554989	337	149552196	149558953	inside	1699	566	149553033	149557176	inside	862
420	6	544	151134437	151135418	6321	151134709	151136370	overlapStart	272	9324	151134484	151135192	includeFeature	47
421	6	545	151361930	151362791	10057	151361230	151362134	overlapEnd	204	248	151361036	151368594	inside	894
422	6	546	151380705	151381964	251	151379173	151383258	inside	1294	249	151377796	151385786	inside	2909
423	6	547	151388790	151389627	6861	151387909	151388953	overlapEnd	163	250	151386229	151393135	inside	2561
424	6	549	158183781	158185103	481	158181473	158186378	inside	1275	6433	158183634	158186406	inside	147
425	6	550	159141130	159142320	330	159139094	159143774	inside	1454	252	159138765	159143791	inside	1471
426	6	551	159151228	159152197	2810	159149975	159151424	overlapEnd	196	253	159148410	159154269	inside	2072
427	6	552	159270664	159271637	12337	159270375	159270919	overlapEnd	255	809	159269744	159272588	inside	920
428	6	553	159273744	159275670	3214	159273156	159274361	overlapEnd	588	688	159273400	159276296	inside	344
429	6	554	159290872	159291620	9939	159291335	159292340	overlapStart	285	255	159287783	159292242	inside	622
430	7	555	577477	579327	1659	576847	579177	overlapEnd	150	687	576991	580668	inside	486
431	7	556	871946	872923	4243	871671	873805	inside	275	482	869635	873755	inside	832
432	7	557	1576450	1577724	14053	1575971	1576915	overlapEnd	465	4676	1576003	1577770	inside	46
433	7	558	6487894	6488499	7120	6488489	6489277	overlapStart	10	2021	6486438	6489866	inside	1367
434	7	559	13959604	13960323	16611	13958618	13959614	overlapEnd	10	6534	13958683	13960974	inside	651
435	7	561	16524097	16524819	17343	16523590	16524498	overlapEnd	321	16000	16523873	16525496	inside	224
436	7	563	22898116	22899150	351	22895160	22900020	inside	870	199	22893838	22900452	inside	1302
437	7	565	24860654	24861744	70	24860103	24867576	inside	551	2364	24859521	24862239	inside	495
438	7	566	32708632	32709435	2594	32706970	32708959	overlapEnd	327	620	32707027	32711413	inside	1605
439	7	567	34787470	34788587	2633	34786775	34789107	inside	520	17357	34787535	34788375	includeFeature	65
440	7	568	34891689	34892590	13230	34890992	34891721	overlapEnd	32	3592	34891049	34893147	inside	557
441	7	569	35043067	35043970	1703	35040555	35043411	overlapEnd	344	1075	35041294	35045586	inside	1616
442	7	570	36155099	36155776	18794	36154654	36155158	overlapEnd	59	8322	36155327	36156852	overlapStart	228
443	7	571	37071276	37072176	3319	37070059	37071573	overlapEnd	297	2055	37070459	37073962	inside	817
444	7	572	44677312	44679989	1390	44676889	44678949	overlapEnd	423	883	44677441	44680485	overlapStart	129
445	7	573	47514124	47515428	1712	47513160	47514818	overlapEnd	610	8468	47514311	47516123	overlapStart	187
446	7	574	47825938	47826930	1812	47824038	47826111	overlapEnd	173	1485	47825302	47827728	inside	636
447	7	577	50602312	50603014	13350	50601994	50603511	inside	318	18791	50602329	50603368	overlapStart	17
448	7	578	55133226	55134045	924	55130970	55134792	inside	747	4240	55131785	55134234	inside	189
449	7	579	55200295	55201706	119	55194598	55200558	overlapEnd	263	810	55199302	55202935	inside	993
450	7	580	73050101	73051207	3167	73049477	73050546	overlapEnd	445	4839	73050151	73051661	overlapStart	50
451	7	581	73129682	73130785	17866	73129583	73129976	overlapEnd	99	4268	73129675	73131264	inside	7
452	7	582	73156825	73158225	3093	73155791	73157225	overlapEnd	400	1795	73155830	73158296	inside	71
453	7	583	73236625	73237666	1908	73236685	73238678	overlapStart	60	3578	73235884	73237927	inside	261
454	7	584	73241797	73243014	4821	73240880	73241986	overlapEnd	189	202	73241042	73248501	inside	755
455	7	585	73264943	73265897	4381	73265193	73265946	overlapStart	49	2295	73264704	73266501	inside	239
456	7	586	73613849	73614640	19642	73613768	73614082	overlapEnd	81	2468	73613288	73615251	inside	561
457	7	587	73693641	73694709	17644	73693780	73694082	includeFeature	139	17302	73693768	73693994	includeFeature	127
458	7	589	75920293	75921249	5202	75919440	75920970	overlapEnd	279	939	75919481	75922024	inside	775
459	7	590	75923434	75924530	1128	75922315	75925473	inside	943	1280	75922227	75925098	inside	568
460	7	594	97983621	97984471	27983	97983342	97983785	overlapEnd	164	1535	97982980	97985465	inside	641
461	7	595	98047540	98048973	1697	98046377	98048912	overlapEnd	61	4723	98047526	98049102	inside	14
462	7	596	98419974	98420725	1554	98417231	98420247	overlapEnd	273	3104	98418861	98421121	inside	396
463	7	598	99160408	99160926	2192	99159681	99162160	inside	727	13381	99159826	99160685	overlapEnd	241
464	7	599	99844699	99845494	8979	99844202	99845091	overlapEnd	392	15379	99844932	99845474	includeFeature	20
465	7	601	100143111	100143895	11482	100142485	100143303	overlapEnd	192	505	100141311	100145335	inside	1440
466	7	602	100781186	100782345	9103	100781133	100781579	overlapEnd	53	4574	100780957	100782751	inside	229
467	7	603	101525796	101526581	1505	101523774	101526162	overlapEnd	366	5407	101525339	101526859	inside	278
468	7	604	102631954	102632815	3823	102630557	102632164	overlapEnd	210	204	102630508	102635173	inside	1446
469	7	606	105470686	105471400	2700	105468318	105470714	overlapEnd	28	8078	105470040	105471993	inside	593
470	7	607	106358670	106359197	20431	106359002	106359852	overlapStart	195	6914	106357957	106359564	inside	367
471	7	608	106415855	106416399	955	106412704	106417277	inside	878	1021	106412696	106417333	inside	934
472	7	611	112089171	112090823	7669	112088456	112089937	overlapEnd	715	9058	112088824	112091666	inside	347
473	7	612	115994702	115995634	2244	115993235	115994887	overlapEnd	185	205	115993226	115999387	inside	1476
474	7	613	121184803	121185394	4494	121185388	121187527	overlapStart	6	1652	121183415	121187534	inside	1388
475	7	615	129588692	129589926	5929	129587612	129588771	overlapEnd	79	864	129588745	129592821	overlapStart	53
476	7	616	129648405	129650649	712	129648383	129651160	inside	22	679	129648413	129650884	overlapStart	8
477	7	617	130529692	130530916	7704	130529069	130530008	overlapEnd	316	216	130529175	130532190	inside	517
478	7	618	130578710	130579811	1598	130577247	130578901	overlapEnd	191	219	130577111	130592926	inside	1599
479	7	619	130585902	130586812	355	130583613	130586175	overlapEnd	273	219	130577111	130592926	inside	6114
480	7	620	130597835	130598601	34	130598469	130605991	overlapStart	132	220	130593142	130606652	inside	4693
481	7	623	137566726	137567527	15222	137566698	137568316	inside	28	9378	137566707	137568186	inside	19
482	7	624	139615959	139616763	3961	139615520	139617345	inside	439	15533	139615792	139616973	inside	167
483	7	625	140240748	140242051	5024	140240772	140242827	overlapStart	24	11974	140240881	140242275	overlapStart	133
484	7	626	143169210	143169946	11681	143168440	143169397	overlapEnd	187	8574	143168541	143170401	inside	455
485	7	629	151296263	151297497	1248	151294698	151297859	inside	362	5571	151296160	151297776	inside	103
486	7	630	151384446	151385495	3227	151384103	151386203	inside	343	7288	151384176	151385910	inside	270
487	7	631	151424387	151425470	3215	151423092	151424795	overlapEnd	408	18912	151425011	151425610	overlapStart	140
488	7	632	151451156	151451903	3064	151451898	151453668	overlapStart	5	18907	151450943	151452059	inside	156
489	7	633	151493155	151494206	4128	151493106	151494180	overlapEnd	26	11593	151493140	151494202	overlapEnd	4
490	7	634	155743614	155745338	3500	155742347	155744128	overlapEnd	514	717	155742707	155745817	inside	479
491	7	635	155754143	155755409	834	155751607	155754505	overlapEnd	362	2181	155753889	155755956	inside	254
492	7	636	157102160	157103228	3291	157101289	157103729	inside	501	2938	157101063	157103870	inside	642
493	7	637	158610899	158611935	758	158608821	158613936	inside	2001	506	158610183	158615826	inside	716
494	8	638	8145689	8146463	11996	8145025	8146009	overlapEnd	320	15358	8146134	8147036	overlapStart	329
495	8	639	8153248	8154403	786	8150932	8153528	overlapEnd	280	438	8151939	8155418	inside	1015
496	8	640	8167876	8168860	5302	8166971	8168060	overlapEnd	184	8513	8167583	8168989	inside	129
497	8	642	11711152	11712045	1441	11710031	11711482	overlapEnd	330	1448	11710274	11713223	inside	878
498	8	644	18991760	18992597	12599	18991617	18992702	inside	105	11600	18992219	18993702	overlapStart	378
499	8	645	18998566	18999270	9067	18997450	18998774	overlapEnd	208	6329	18997669	18999520	inside	250
500	8	646	22084647	22086156	12937	22084580	22085349	overlapEnd	67	11831	22084724	22085893	includeFeature	77
501	8	647	22439174	22440165	2086	22437729	22440116	overlapEnd	49	10086	22439005	22440154	overlapEnd	11
502	8	648	22454622	22455984	1669	22453814	22455994	inside	10	961	22454086	22456518	inside	534
503	8	649	22931973	22932909	12879	22931647	22932787	overlapEnd	122	18238	22931748	22932294	overlapEnd	225
504	8	651	25052785	25053602	3437	25053220	25055072	overlapStart	382	2929	25051438	25054309	inside	707
505	8	654	26308542	26309549	1680	26307569	26310022	inside	473	4451	26307014	26309697	inside	148
506	8	656	27474299	27475288	1042	27472454	27475668	inside	380	6802	27474188	27475616	inside	111
507	8	657	28114822	28115795	11624	28114443	28115196	overlapEnd	374	3458	28114439	28116037	inside	242
508	8	658	28208492	28210217	3320	28207705	28208774	overlapEnd	282	1043	28208008	28210698	inside	481
509	8	659	28226670	28227509	4908	28225474	28226766	overlapEnd	96	8249	28226330	28227564	inside	55
510	8	660	28258624	28260300	2736	28257494	28259174	overlapEnd	550	14523	28258640	28259249	includeFeature	16
511	8	661	28943153	28944078	7055	28941859	28943207	overlapEnd	54	10780	28942745	28944254	inside	176
512	8	663	29412764	29413680	11143	29411922	29412842	overlapEnd	78	6788	29412206	29414369	inside	558
513	8	664	29522496	29523343	7674	29521681	29522688	overlapEnd	192	3109	29522067	29523762	inside	419
514	8	665	37915146	37916440	8584	37914512	37916342	overlapEnd	98	11664	37914767	37916407	overlapEnd	33
515	8	668	48265681	48266633	3542	48264802	48266138	overlapEnd	457	929	48264891	48267891	inside	790
516	8	673	54857348	54858233	21824	54857024	54857497	overlapEnd	149	1753	54857027	54859546	inside	321
517	8	675	62671986	62673228	2477	62670292	62672675	overlapEnd	553	442	62669974	62676772	inside	2012
518	8	676	63076933	63078131	12436	63075950	63077352	overlapEnd	419	9865	63076746	63078323	inside	187
519	8	677	67035745	67036947	10698	67035194	67036115	overlapEnd	370	1026	67035196	67037901	inside	549
520	8	681	90623885	90624628	5168	90623007	90625390	inside	762	5977	90623252	90625039	inside	411
521	8	682	94885956	94886998	2972	94884548	94886222	overlapEnd	266	446	94879638	94899063	inside	6318
522	8	685	101911851	101913336	3047	101911949	101914193	overlapStart	98	12362	101912212	101913194	includeFeature	142
523	8	686	102038239	102040408	3469	102038545	102040962	overlapStart	306	683	102037615	102040795	inside	387
524	8	687	102091987	102093763	361	102089782	102092806	overlapEnd	819	5286	102092045	102094188	overlapStart	58
525	8	688	102170805	102172237	999	102169768	102172613	inside	376	2387	102170647	102172545	inside	158
526	8	691	103817930	103820159	174	103815951	103818544	overlapEnd	614	449	103816810	103822937	inside	1120
527	8	692	103820400	103821365	49	103819336	103822623	inside	1064	449	103816810	103822937	inside	1572
528	8	693	103822257	103823394	49	103819336	103822623	overlapEnd	366	449	103816810	103822937	overlapEnd	457
529	8	695	125212019	125213325	923	125211380	125213994	inside	639	10342	125211667	125213588	inside	263
530	8	696	125283471	125284565	1823	125282759	125285628	inside	712	6577	125283292	125285060	inside	179
531	8	697	126137643	126138510	287	126135494	126138202	overlapEnd	308	450	126135616	126139961	inside	1451
532	8	698	126272023	126272942	3109	126271374	126272314	overlapEnd	291	1035	126271372	126273546	inside	604
533	8	699	126422634	126423516	9012	126422629	126423440	overlapEnd	5	7170	126422750	126423521	overlapStart	5
534	8	700	126440885	126443543	4437	126440803	126441327	overlapEnd	82	455	126437859	126442104	overlapEnd	1219
535	8	701	126568325	126569476	4762	126568030	126568630	overlapEnd	295	743	126568177	126570455	inside	148
536	8	702	126656155	126657285	1032	126654814	126656657	overlapEnd	502	2516	126655742	126656755	overlapEnd	413
537	8	703	126676291	126677435	1163	126675319	126676774	overlapEnd	483	457	126665630	126678540	inside	1105
538	8	704	126713893	126714717	6666	126714480	126715267	overlapStart	237	460	126707464	126714964	inside	247
539	8	705	128866124	128867039	3179	128866879	128867850	overlapStart	160	1097	128865777	128867900	inside	347
540	8	706	130719990	130720861	86	130720130	130724273	overlapStart	140	466	130718213	130724349	inside	1777
541	8	709	134306165	134307688	2210	134305794	134308157	inside	371	17559	134305911	134307581	overlapEnd	107
542	8	710	134387276	134388637	1004	134386946	134389770	inside	330	9436	134386941	134388656	inside	19
543	8	711	141319335	141320935	1178	141319055	141321372	inside	280	4756	141319088	141321102	inside	167
544	8	712	141474087	141475450	12070	141473480	141474194	overlapEnd	107	4337	141473729	141475920	inside	358
545	8	714	143717916	143719057	5407	143717258	143718991	overlapEnd	66	16717	143717962	143718844	includeFeature	46
546	8	715	144300313	144303269	4124	144300565	144301856	includeFeature	252	4233	144300538	144301889	includeFeature	225
547	8	716	145010180	145012671	837	145009260	145010707	overlapEnd	527	469	145009562	145015690	inside	618
548	8	717	145013042	145018428	1030	145013935	145016211	includeFeature	893	469	145009562	145015690	overlapEnd	2648
549	8	718	145992507	145993357	6796	145992193	145992788	overlapEnd	281	7019	145992443	145993451	inside	64
550	9	720	12784307	12785058	1672	12783266	12786431	inside	1041	2538	12783486	12786421	inside	821
551	9	721	21684762	21685272	578	21681112	21684910	overlapEnd	148	421	21669423	21690133	inside	4861
552	9	722	21836271	21837097	8132	21835467	21836493	overlapEnd	222	12646	21836034	21836294	overlapEnd	23
553	9	725	35907581	35908388	771	35904893	35907956	overlapEnd	375	5879	35907375	35909107	inside	206
554	9	726	38047201	38048254	1857	38045528	38047748	overlapEnd	506	4011	38046210	38048997	inside	743
555	9	727	73033012	73036159	23480	73033266	73033858	includeFeature	254	1084	73032580	73036522	inside	363
556	9	730	93955198	93956569	457	93956155	93961449	overlapStart	414	696	93953920	93961325	inside	1278
557	9	731	94862561	94863225	4261	94860710	94862735	overlapEnd	174	3769	94860615	94864860	inside	1635
558	9	732	99101750	99102747	4356	99100274	99101887	overlapEnd	137	698	99100556	99108218	inside	1194
559	9	733	99328501	99329156	12878	99327790	99328829	overlapEnd	327	15722	99328728	99329730	overlapStart	227
560	9	734	99808220	99809012	7985	99807540	99808623	overlapEnd	389	17994	99808303	99809459	overlapStart	83
561	9	735	101544068	101544914	3704	101543560	101545673	inside	508	9660	101543786	101545227	inside	282
562	9	736	109654718	109655733	17482	109654103	109655039	overlapEnd	321	10445	109654552	109656029	inside	166
563	9	737	109975770	109976430	452	109972659	109978181	inside	1751	426	109972659	109978815	inside	2385
564	9	738	110517132	110518179	11669	110516669	110517625	overlapEnd	463	2378	110516754	110518902	inside	378
565	9	740	116382535	116383467	398	116382029	116386120	inside	506	14708	116382391	116384351	inside	144
566	9	741	117040323	117041788	4327	117040738	117042279	overlapStart	415	5723	117040711	117042309	overlapStart	388
567	9	742	117313887	117315233	23326	117313819	117314311	overlapEnd	68	17171	117313973	117315163	includeFeature	70
568	9	743	123294545	123295263	6921	123293859	123295978	inside	686	11480	123294366	123295913	inside	179
569	9	744	124043417	124044934	353	124039386	124044103	overlapEnd	686	4489	124043088	124045431	inside	329
570	9	745	124048327	124050009	1619	124047016	124049201	overlapEnd	808	593	124047329	124052455	inside	998
571	9	748	127572905	127574056	9405	127572512	127573178	overlapEnd	273	3292	127572465	127575634	inside	440
572	9	750	130323560	130324740	1380	130322419	130324089	overlapEnd	529	647	130323136	130326924	inside	424
573	9	751	130340927	130341997	23767	130340995	130341324	includeFeature	68	4950	130340885	130342157	inside	42
574	9	752	130681048	130682246	656	130679761	130682480	inside	234	900	130679596	130683015	inside	769
575	9	753	130717132	130718642	3933	130716420	130717683	overlapEnd	551	4348	130717220	130718826	overlapStart	88
576	9	754	130813888	130814805	24955	130813982	130814395	includeFeature	94	14455	130813976	130814836	overlapStart	31
577	9	755	131069381	131070400	5444	131069808	131071010	overlapStart	427	2025	131068523	131071000	inside	600
578	9	757	131397339	131398999	9881	131396926	131397570	overlapEnd	231	1417	131396792	131399736	inside	547
579	9	758	131901599	131903596	12423	131900855	131902148	overlapEnd	549	494	131900979	131905269	inside	620
580	9	759	132040450	132041598	16274	132040288	132040788	overlapEnd	162	14787	132040848	132041180	includeFeature	398
581	9	760	132095875	132097368	11743	132095882	132096369	includeFeature	7	428	132095776	132099123	inside	99
582	9	761	132175672	132176567	8214	132176400	132177493	overlapStart	167	1042	132174892	132177341	inside	774
583	9	762	132222421	132223597	5742	132223128	132223832	overlapStart	235	1897	132222815	132223807	overlapStart	210
584	9	763	132250243	132251627	1148	132248287	132250591	overlapEnd	348	430	132247636	132254164	inside	2537
585	9	764	132319150	132320631	4696	132318699	132319770	overlapEnd	451	432	132318669	132322184	inside	481
586	9	765	132331528	132333591	1295	132331773	132333927	overlapStart	245	433	132328686	132333952	inside	361
587	9	766	132358636	132359620	5585	132358245	132358969	overlapEnd	333	434	132358244	132361155	inside	392
588	9	768	136008505	136009930	411	136008409	136011894	inside	96	5301	136008635	136011781	overlapStart	130
589	9	769	136010410	136011283	411	136008409	136011894	inside	611	5301	136008635	136011781	inside	498
590	9	771	137787732	137788780	11159	137787002	137787865	overlapEnd	133	14500	137788098	137789013	overlapStart	233
591	9	772	138818422	138820100	3824	138817506	138819872	overlapEnd	228	9057	138818280	138819543	overlapEnd	142
592	9	773	138843653	138844527	20893	138844263	138845010	overlapStart	264	8434	138843191	138844825	inside	298
593	9	774	139587713	139589059	7986	139587304	139588285	overlapEnd	409	6700	139587750	139589103	overlapStart	37
594	9	775	139977241	139978626	485	139976990	139980365	inside	251	4128	139977428	139979163	overlapStart	187
595	9	776	140305815	140306784	4174	140304950	140306027	overlapEnd	212	3735	140305251	140308301	inside	564
596	9	777	140505999	140507871	6046	140505331	140506463	overlapEnd	464	436	140505292	140508313	inside	442
597	10	778	3137262	3138201	2231	3136107	3137480	overlapEnd	218	2260	3136620	3138922	inside	642
598	10	779	4705151	4705932	15744	4704337	4705409	overlapEnd	258	4956	4704429	4706643	inside	711
599	10	780	11726616	11727405	6962	11725242	11726737	overlapEnd	121	2066	11725696	11728687	inside	920
600	10	781	11917396	11918444	412	11915788	11919604	inside	1160	2726	11915930	11919213	inside	769
601	10	782	15242011	15243560	3742	15241165	15242684	overlapEnd	673	2141	15241701	15245310	inside	310
602	10	784	21625300	21626854	2968	21623886	21625953	overlapEnd	653	7230	21625186	21626366	overlapEnd	114
603	10	785	22909156	22910039	482	22907419	22912131	inside	1737	925	22904330	22910499	inside	460
604	10	786	23105293	23106170	4731	23104284	23106687	inside	517	2348	23104480	23107185	inside	813
605	10	788	25190596	25191421	8708	25189933	25190927	overlapEnd	331	12422	25190388	25192006	inside	208
606	10	791	27069743	27070738	9892	27069444	27071203	inside	299	13768	27069563	27071079	inside	180
607	10	792	29947784	29948576	9343	29946610	29947974	overlapEnd	190	7479	29947332	29949147	inside	452
608	10	794	32229656	32230357	5560	32227752	32229691	overlapEnd	35	81	32227249	32232731	inside	2374
609	10	795	33294404	33295107	27713	33294868	33295910	overlapStart	239	3461	33293315	33295802	inside	695
610	10	796	33422640	33423731	18199	33422162	33422885	overlapEnd	245	2942	33422301	33424075	inside	339
611	10	797	48331612	48333128	8982	48331329	48332210	overlapEnd	283	3364	48331330	48333508	inside	282
612	10	798	48335723	48336661	186	48332479	48338132	inside	1471	2957	48334455	48337777	inside	1116
613	10	799	52177731	52178479	22761	52178364	52179130	overlapStart	115	11875	52177478	52178570	inside	91
614	10	802	65471947	65472544	3775	65472316	65474367	overlapStart	228	4982	65470574	65473793	inside	1249
615	10	803	70982159	70982831	4331	70981345	70983227	inside	396	5648	70981689	70983130	inside	299
616	10	805	73526260	73527633	177	73524507	73529531	inside	1753	1352	73525595	73528687	inside	665
617	10	806	73619861	73621045	11060	73619209	73620217	overlapEnd	356	2255	73619439	73621441	inside	396
618	10	807	74020160	74021130	12198	74019378	74020526	overlapEnd	366	4818	74019594	74021925	inside	566
619	10	808	74068036	74069510	2103	74067992	74071005	inside	44	14661	74067939	74068926	overlapEnd	97
620	10	809	74080236	74081110	31	74079745	74085649	inside	491	83	74079207	74085693	inside	1029
621	10	810	74081213	74082747	31	74079745	74085649	inside	1468	83	74079207	74085693	inside	2006
622	10	811	74436101	74436796	28760	74435693	74436304	overlapEnd	203	7504	74435880	74437189	inside	221
623	10	812	75646956	75648114	2902	75646026	75647489	overlapEnd	533	84	75646004	75650704	inside	952
624	10	813	75666051	75667157	5509	75665090	75666513	overlapEnd	462	1953	75665216	75667248	inside	91
625	10	814	75691796	75692866	8283	75691606	75692148	overlapEnd	190	1835	75691514	75693047	inside	181
626	10	815	75725122	75726550	3515	75724274	75725764	overlapEnd	642	85	75724326	75728135	inside	796
627	10	817	79658094	79659262	2290	79657284	79660253	inside	810	3260	79657569	79659775	inside	513
628	10	818	79708657	79709631	5441	79707950	79709988	inside	357	3265	79708013	79710230	inside	599
629	10	819	80724271	80725507	9068	80724220	80726080	inside	51	16296	80724273	80725648	overlapStart	2
630	10	820	80732422	80734665	3133	80731325	80733261	overlapEnd	839	1659	80731709	80735085	inside	420
631	10	822	81966709	81968030	5531	81967703	81969421	overlapStart	327	86	81962483	81968681	inside	651
632	10	823	87401986	87403234	722	87400494	87405083	inside	1492	4609	87401318	87403488	inside	254
633	10	825	95143409	95144281	7905	95142852	95143853	overlapEnd	428	1276	95142844	95145324	inside	565
634	10	826	95218290	95219153	3016	95216437	95218468	overlapEnd	178	1179	95217329	95220164	inside	961
635	10	827	95225349	95226710	6457	95225747	95226947	overlapStart	237	91	95220830	95227108	inside	398
636	10	828	95230378	95231551	433	95227619	95230869	overlapEnd	491	92	95227495	95243400	inside	2883
637	10	829	95235376	95236066	156	95231619	95235609	overlapEnd	233	92	95227495	95243400	inside	7334
638	10	830	99301689	99303429	526	99299389	99303802	inside	373	1180	99300511	99303790	inside	361
639	10	831	99334140	99335286	3042	99333538	99336083	inside	602	10556	99333954	99335403	inside	117
640	10	832	99446611	99447701	10411	99447382	99448599	overlapStart	319	14348	99446467	99446991	overlapEnd	144
641	10	833	99648212	99649826	11105	99647776	99648733	overlapEnd	436	15660	99648163	99648785	overlapEnd	49
642	10	834	100028708	100029795	24868	100028316	100029171	overlapEnd	392	9861	100028265	100030325	inside	443
643	10	835	101539238	101540549	68	101535945	101539645	overlapEnd	407	94	101533699	101546350	inside	5539
644	10	836	102124460	102125468	75	102121289	102127276	inside	1808	1254	102121819	102126089	inside	621
645	10	837	102130160	102131744	247	102128546	102132872	inside	1128	96	102128798	102135617	inside	1362
646	10	838	102132494	102134270	247	102128546	102132872	overlapEnd	378	96	102128798	102135617	inside	1347
647	10	839	102790707	102793311	19484	102792615	102793362	overlapStart	51	1891	102791091	102793375	overlapStart	64
648	10	840	102825473	102826800	2770	102824237	102825985	overlapEnd	512	1089	102824844	102827732	inside	629
649	10	841	103127156	103128150	17715	103126962	103127536	overlapEnd	194	11069	103127001	103128219	inside	69
650	10	843	103911014	103912540	4530	103909870	103911723	overlapEnd	709	6418	103910773	103911838	overlapEnd	241
651	10	844	105505133	105506065	6843	105504354	105506049	overlapEnd	16	17978	105504873	105505985	overlapEnd	80
652	10	845	105667737	105668690	3134	105666721	105668124	overlapEnd	387	1145	105667243	105669100	inside	410
653	10	846	105677401	105678569	12960	105678367	105679271	overlapStart	202	2090	105675666	105677978	overlapEnd	577
654	10	847	105877174	105878249	4162	105875312	105877565	overlapEnd	391	99	105875978	105881637	inside	1196
655	10	848	105880068	105882001	1381	105877956	105880734	overlapEnd	666	99	105875978	105881637	overlapEnd	364
656	10	849	106568891	106569805	7448	106568527	106570123	inside	318	8175	106568557	106569904	inside	99
657	10	850	112157655	112160336	150	112154282	112158441	overlapEnd	786	2395	112157345	112160277	overlapEnd	59
658	10	851	112169778	112171485	4	112166991	112174467	inside	2787	601	112167569	112172219	inside	734
659	10	852	112173241	112175260	4	112166991	112174467	overlapEnd	793	1792	112172612	112175698	inside	438
660	10	853	112176518	112177871	282	112174669	112178436	inside	565	14629	112176601	112177777	includeFeature	83
661	10	854	112260782	112261804	765	112259524	112264151	inside	1258	765	112255486	112262047	inside	243
662	10	855	112533806	112535567	599	112532622	112535875	inside	308	8504	112533492	112535488	overlapEnd	79
663	10	857	114833123	114834102	1863	114832296	114833270	overlapEnd	147	875	114832074	114834765	inside	663
664	10	858	114846687	114847801	121	114844694	114847144	overlapEnd	457	1539	114845589	114847799	overlapEnd	2
665	10	862	121012360	121013896	2885	121011606	121013340	overlapEnd	556	570	121012362	121015440	overlapStart	2
666	10	863	121030424	121031585	1975	121029538	121032748	inside	886	2683	121030137	121031947	inside	287
667	10	864	121065274	121066611	1159	121064579	121066997	inside	386	3005	121064777	121066806	inside	195
668	10	865	121074165	121077702	23	121073530	121079136	inside	635	106	121073858	121077830	inside	128
669	10	866	123822185	123823260	9434	123821977	123822812	overlapEnd	208	9097	123822181	123823269	inside	4
670	10	867	123900066	123901321	1067	123899795	123902905	inside	271	8660	123899987	123901436	inside	79
671	10	868	124067069	124068597	16460	124066074	124067414	overlapEnd	345	794	124066292	124068843	inside	246
672	10	869	126812030	126812988	99	126808587	126815015	inside	2027	6764	126811495	126813526	inside	535
673	10	871	127350264	127351739	1901	127348804	127352222	inside	483	3385	127349949	127351876	inside	137
674	10	872	134330023	134331499	10364	134329554	134330418	overlapEnd	395	3030	134329925	134332770	inside	98
675	11	873	355399	356662	6154	354890	355884	overlapEnd	485	2146	355221	356427	overlapEnd	178
676	11	874	1060523	1061316	5032	1060196	1061782	inside	327	11287	1060452	1061672	inside	71
677	11	875	1793532	1794409	17254	1793224	1794103	overlapEnd	306	15239	1793233	1794163	overlapEnd	246
678	11	876	1854999	1856088	2211	1854194	1856490	inside	402	10317	1854816	1856271	inside	183
679	11	877	2554660	2555963	12114	2554359	2554945	overlapEnd	285	4010	2554389	2556403	inside	271
680	11	881	10920728	10922476	2228	10919430	10921316	overlapEnd	588	596	10919991	10922868	inside	392
681	11	882	12087535	12088290	2494	12087302	12089268	inside	233	3331	12087042	12089088	inside	493
682	11	883	12188306	12189409	1419	12187899	12190730	inside	407	2801	12188148	12190094	inside	158
683	11	884	12823960	12824757	851	12822036	12824186	overlapEnd	226	3399	12823390	12825799	inside	570
684	11	885	13237357	13238488	4382	13236177	13238025	overlapEnd	463	10726	13237059	13238759	inside	271
685	11	886	18404699	18405968	1256	18404273	18406526	inside	426	1594	18404345	18406515	inside	354
686	11	887	27955444	27956711	6445	27954347	27955682	overlapEnd	238	58	27953630	27958568	inside	1814
687	11	888	32139501	32140459	7231	32139587	32141025	overlapStart	86	10321	32139514	32140854	overlapStart	13
688	11	889	33654767	33655516	12344	33653738	33654874	overlapEnd	107	13492	33654502	33656360	inside	265
689	11	890	34264818	34265822	647	34263154	34266291	inside	469	17121	34264989	34265785	includeFeature	37
690	11	891	34284728	34286027	1257	34283235	34285034	overlapEnd	306	4578	34284183	34286150	inside	123
691	11	892	34516531	34518226	6085	34515492	34516929	overlapEnd	398	1328	34516253	34518587	inside	278
692	11	893	35103745	35104581	11304	35103206	35103948	overlapEnd	203	2941	35103271	35105962	inside	474
693	11	894	36170716	36171884	7431	36170120	36171330	overlapEnd	554	5779	36170366	36172540	inside	350
694	11	897	47968382	47969329	23610	47967567	47968550	overlapEnd	168	10322	47968229	47969334	inside	5
695	11	898	57078210	57079340	22954	57078030	57078471	overlapEnd	180	8940	57078385	57079893	overlapStart	175
696	11	899	59312519	59313273	7056	59313196	59314860	overlapStart	77	4486	59312189	59314069	inside	330
697	11	900	61497501	61498313	1303	61495642	61497939	overlapEnd	374	15717	61497553	61498440	overlapStart	52
698	11	901	61523367	61525325	2293	61523087	61525521	inside	196	4461	61522768	61525389	inside	64
699	11	902	62323393	62324463	363	62320943	62323697	overlapEnd	304	61	62320022	62325881	inside	1418
700	11	903	64098874	64099952	23486	64098550	64099392	overlapEnd	324	10146	64099034	64100118	overlapStart	160
701	11	905	64610212	64611836	1943	64609111	64610425	overlapEnd	213	538	64609204	64613034	inside	1008
702	11	906	64621614	64623409	220	64621527	64625490	inside	87	835	64621802	64625372	overlapStart	188
703	11	907	64623458	64624760	220	64621527	64625490	inside	730	835	64621802	64625372	inside	612
704	11	909	65149142	65150797	1825	65150102	65152084	overlapStart	695	624	65148264	65151053	inside	256
705	11	910	65185195	65187188	3422	65185192	65186254	overlapEnd	3	62	65185472	65191597	overlapStart	277
706	11	911	65188336	65191321	2200	65187610	65188611	overlapEnd	275	62	65185472	65191597	inside	276
707	11	912	65238835	65240141	5012	65238820	65239569	overlapEnd	15	1233	65238741	65241024	inside	94
708	11	913	65258964	65259854	59	65255386	65259316	overlapEnd	352	63	65255264	65262677	inside	2823
709	11	915	65670354	65671308	1526	65669296	65672116	inside	808	3939	65670396	65671689	overlapStart	42
710	11	916	65682518	65684190	7757	65682220	65683221	overlapEnd	298	553	65682452	65686463	inside	66
711	11	917	66659473	66660196	4017	66659027	66660976	inside	446	10889	66659211	66660128	overlapEnd	68
712	11	918	66822176	66823206	4794	66821602	66823401	inside	195	4477	66822860	66824923	overlapStart	346
713	11	919	66829581	66830732	8080	66829547	66830822	inside	34	4745	66829522	66830808	inside	59
714	11	920	67141094	67142377	8096	67141965	67142591	overlapStart	214	65	67138867	67143944	inside	1567
715	11	921	67272800	67273873	11383	67273035	67273638	includeFeature	235	2569	67272053	67274258	inside	385
716	11	922	67781565	67782598	153	67778246	67783119	inside	521	1330	67779882	67782796	inside	198
717	11	923	67795318	67796025	14445	67794924	67795847	overlapEnd	178	5233	67795124	67797395	inside	194
718	11	924	68606191	68607613	18468	68605724	68606390	overlapEnd	199	8616	68606022	68607856	inside	169
719	11	925	68775858	68776904	1111	68775758	68778381	inside	100	12549	68775847	68777047	inside	11
720	11	926	68889849	68891467	3903	68888716	68890228	overlapEnd	379	2006	68889585	68892009	inside	264
721	11	927	69068666	69070197	133	69065124	69069291	overlapEnd	625	1677	69068451	69070593	inside	215
722	11	928	69793722	69796039	1073	69793679	69796885	inside	43	636	69793675	69796810	inside	47
723	11	930	71009799	71011094	19874	71009731	71010396	overlapEnd	68	18548	71010030	71011022	includeFeature	72
724	11	931	76534448	76535505	11580	76535025	76536601	overlapStart	480	13897	76534432	76535761	inside	16
725	11	934	86451448	86452513	232	86448894	86454447	inside	1934	4855	86450993	86453756	inside	455
726	11	935	86454085	86455197	232	86448894	86454447	overlapEnd	362	5934	86454046	86455744	inside	39
727	11	936	86748085	86749503	21481	86747605	86748238	overlapEnd	153	7043	86747697	86749691	inside	188
728	11	939	107711232	107712056	2707	107709517	107711336	overlapEnd	104	1850	107709727	107714105	inside	1505
729	11	941	111998940	111999871	3357	111998610	112000883	inside	330	8198	111998728	112000565	inside	212
730	11	942	112002137	112002946	14887	112001994	112003154	inside	143	19117	112002075	112003160	inside	62
731	11	943	113560912	113562005	5021	113560211	113562375	inside	370	6906	113560281	113562320	inside	315
732	11	944	118493101	118494509	3998	118492749	118494590	inside	81	1241	118491317	118494686	inside	177
733	11	945	118780061	118784266	1344	118778073	118781067	overlapEnd	1006	68	118779461	118797277	inside	600
734	11	946	118790053	118791282	88	118789935	118795099	inside	118	68	118779461	118797277	inside	5995
735	11	947	121336430	121337805	654	121333657	121337362	overlapEnd	443	5439	121334424	121338561	inside	756
736	12	949	6193256	6194747	8425	6192962	6194082	overlapEnd	294	12032	6193424	6194336	includeFeature	168
737	12	950	6202144	6203451	31869	6201843	6202268	overlapEnd	124	11733	6202429	6203178	includeFeature	273
738	12	951	6324866	6325975	3978	6323769	6325064	overlapEnd	198	3655	6324135	6326144	inside	169
739	12	952	6388839	6389858	2803	6388190	6389279	overlapEnd	440	889	6387192	6390358	inside	500
740	12	953	6444787	6446536	7113	6443945	6445423	overlapEnd	636	477	6444099	6447677	inside	688
741	12	954	6479695	6480893	1160	6478986	6480307	overlapEnd	586	13	6476934	6487207	inside	2761
742	12	955	6480938	6482669	13119	6480839	6481654	overlapEnd	99	13	6476934	6487207	inside	4004
743	12	957	6641165	6643678	18637	6641062	6641729	overlapEnd	103	14	6640830	6645846	inside	335
744	12	958	6716305	6717965	29999	6716931	6717511	includeFeature	454	11492	6716014	6716582	overlapEnd	277
745	12	959	6721779	6723843	3269	6720572	6722691	overlapEnd	912	3220	6721378	6722858	overlapEnd	401
746	12	962	13024528	13026195	2683	13022927	13025204	overlapEnd	676	17	13022531	13027666	inside	1471
747	12	963	13251011	13252264	26918	13250258	13251073	overlapEnd	62	1242	13250364	13252837	inside	573
748	12	964	14410413	14411332	7421	14409296	14410735	overlapEnd	322	4061	14409717	14411831	inside	499
749	12	965	21226248	21227262	8409	21225665	21227851	inside	583	13151	21225956	21227795	inside	292
750	12	966	27702409	27703346	4422	27700435	27702574	overlapEnd	165	3645	27701119	27703844	inside	498
751	12	969	31885884	31886573	18304	31884601	31885925	overlapEnd	41	2187	31883960	31888366	inside	1793
752	12	970	31901916	31902745	26617	31901763	31902185	overlapEnd	153	3425	31901605	31904110	inside	311
753	12	972	51180222	51181299	3524	51179162	51180726	overlapEnd	504	3527	51179254	51181840	inside	541
754	12	973	52443969	52446100	5583	52443719	52444562	overlapEnd	250	7880	52444088	52445007	includeFeature	119
755	12	974	52539667	52543198	660	52537026	52541069	overlapEnd	1402	23	52537020	52547155	inside	2647
756	12	975	52585276	52587157	12126	52584800	52585709	overlapEnd	433	8522	52585220	52586956	overlapEnd	56
757	12	976	52637561	52638341	2907	52636436	52638702	inside	361	5245	52636804	52638668	inside	327
758	12	978	52673874	52675469	718	52672237	52676015	inside	546	3848	52673091	52675577	inside	108
759	12	979	53264499	53265445	1236	53264585	53267728	overlapStart	86	10985	53264600	53265797	overlapStart	101
760	12	980	53267650	53268707	1236	53264585	53267728	overlapEnd	78	4710	53267161	53268937	inside	230
761	12	981	53318602	53320556	9321	53318326	53319836	overlapEnd	276	24	53317634	53322291	inside	968
762	12	982	53320742	53321631	1046	53320197	53322739	inside	545	24	53317634	53322291	inside	660
763	12	986	53764067	53765754	22757	53764184	53764787	includeFeature	117	25	53763054	53768190	inside	1013
764	12	987	53765836	53766995	5667	53765355	53766598	overlapEnd	397	25	53763054	53768190	inside	1195
765	12	991	57915555	57916516	16022	57914898	57916115	overlapEnd	401	3110	57914710	57917904	inside	845
766	12	992	63118653	63119393	5456	63119025	63120686	overlapStart	368	2670	63117342	63120530	inside	1137
767	12	993	64311493	64312661	1845	64308481	64312046	overlapEnd	553	3239	64309324	64313206	inside	545
768	12	994	64482204	64483128	13224	64481518	64482211	overlapEnd	7	3294	64481671	64483967	inside	533
769	12	995	65926474	65928146	3129	65925107	65927215	overlapEnd	741	28	65925063	65932883	inside	1411
770	12	997	79940777	79941861	20945	79940114	79940996	overlapEnd	219	3962	79940209	79942709	inside	568
771	12	998	83044313	83045137	14453	83044729	83046097	overlapStart	408	14037	83043786	83045801	inside	527
772	12	1001	94178977	94179959	7481	94177188	94179003	overlapEnd	26	1303	94177395	94181479	inside	1520
773	12	1004	104982017	104982866	27401	104982421	104983232	overlapStart	366	17154	104981901	104983250	inside	116
774	12	1005	105065407	105066058	8927	105062860	105065542	overlapEnd	135	11336	105064696	105066329	inside	271
775	12	1006	105955690	105956920	15085	105954839	105955982	overlapEnd	292	8543	105955430	105957102	inside	182
776	12	1009	109231882	109232790	1460	109230033	109232159	overlapEnd	277	584	109230173	109235074	inside	1709
777	12	1010	110707189	110708072	1696	110706881	110709148	inside	308	12497	110707058	110708350	inside	131
778	12	1011	111015603	111016531	4567	111014946	111018063	inside	657	2191	111014924	111017632	inside	679
779	12	1013	113737079	113738196	3486	113736384	113738627	inside	431	7611	113736760	113738188	overlapEnd	8
780	12	1015	116863880	116865637	6594	116863669	116865381	overlapEnd	211	2204	116863552	116865873	inside	236
781	12	1016	116871889	116872883	8483	116870937	116872569	overlapEnd	314	2680	116871063	116873617	inside	734
782	12	1017	118489903	118491108	7872	118488840	118490311	overlapEnd	408	3745	118489054	118491898	inside	790
783	12	1018	120667814	120669894	1721	120665659	120668344	overlapEnd	530	51	120666020	120671786	inside	1794
784	12	1019	121363372	121364239	9991	121362403	121363720	overlapEnd	348	2771	121362746	121364540	inside	301
785	12	1020	122223978	122224866	26767	122223941	122224444	overlapEnd	37	2428	122221919	122225554	inside	688
786	12	1021	122884084	122885485	28698	122883440	122884376	overlapEnd	292	2152	122883751	122886084	inside	333
787	12	1022	123431083	123432266	4284	123430777	123432438	inside	172	11386	123430976	123432163	overlapEnd	103
788	12	1023	124906604	124908186	30134	124906365	124907191	overlapEnd	239	3403	124906815	124908697	overlapStart	211
789	12	1024	124997038	124998152	617	124993352	124999229	inside	1077	15489	124996891	124998667	inside	147
790	12	1025	125002857	125003908	1171	125002240	125005456	inside	617	7509	125002653	125004453	inside	204
791	12	1027	125401465	125402474	31115	125402406	125403031	overlapStart	68	478	125398402	125404895	inside	2421
792	12	1028	127609927	127611238	645	127610941	127614141	overlapStart	297	5606	127609938	127611839	overlapStart	11
793	12	1029	132268282	132269020	29412	132268596	132269619	overlapStart	314	2702	132266440	132270115	inside	1095
794	13	1030	20993660	20994806	9506	20992734	20993852	overlapEnd	192	10853	20993442	20994165	overlapEnd	218
795	13	1031	21635224	21636151	20330	21635908	21636743	overlapStart	243	3089	21634149	21636309	inside	158
796	13	1032	22211243	22212029	5011	22210688	22211462	overlapEnd	219	11091	22210707	22212415	inside	386
797	13	1033	24722790	24723799	16083	24721967	24723003	overlapEnd	213	6941	24722324	24724462	inside	466
798	13	1034	27769240	27769975	9278	27768034	27769369	overlapEnd	129	9661	27768568	27770126	inside	151
799	13	1035	31406826	31407714	3615	31407345	31408896	overlapStart	369	15186	31407293	31407771	overlapStart	57
800	13	1036	31619006	31620683	2390	31618259	31619929	overlapEnd	747	1071	31618750	31621345	inside	256
801	13	1037	34730229	34731594	19534	34730431	34731099	includeFeature	202	5927	34729708	34731731	inside	137
802	13	1039	43632237	43632893	19451	43631978	43632506	overlapEnd	259	6574	43631217	43633316	inside	423
803	13	1040	44805657	44806881	4054	44804782	44806256	overlapEnd	599	4835	44805417	44806917	inside	36
804	13	1041	44887040	44888262	2901	44886064	44889046	inside	784	1825	44886312	44888995	inside	728
805	13	1042	45288165	45288849	23331	45287780	45288308	overlapEnd	143	9891	45287959	45288849	inside	0
806	13	1043	45905990	45906767	15210	45905327	45906119	overlapEnd	129	4533	45905763	45909270	inside	227
807	13	1044	45941415	45942170	30525	45941808	45942040	includeFeature	130	10529	45941039	45942317	inside	147
808	13	1045	95908316	95909072	160	95905016	95908432	overlapEnd	116	2885	95906086	95909657	inside	585
809	13	1046	97908469	97909104	1593	97907507	97908566	overlapEnd	97	8	97904558	97913436	inside	3911
810	13	1047	97909897	97910650	887	97908908	97910245	overlapEnd	348	8	97904558	97913436	inside	2786
811	13	1049	106571208	106572207	15416	106570679	106571429	overlapEnd	221	3628	106570660	106573382	inside	548
812	13	1050	109895596	109896305	12522	109894481	109895769	overlapEnd	173	2668	109895065	109897208	inside	531
813	13	1051	109916788	109917714	2864	109915802	109917309	overlapEnd	405	1125	109915849	109919251	inside	939
814	13	1052	111560742	111561532	6018	111559614	111560897	overlapEnd	155	2086	111559660	111563418	inside	1082
815	13	1053	111606792	111608026	6879	111606585	111607626	overlapEnd	207	4415	111606620	111608248	inside	172
816	13	1054	111657662	111658563	31709	111657734	111658628	overlapStart	65	16497	111657837	111658622	overlapStart	59
817	13	1055	113365676	113366878	14099	113365453	113366024	overlapEnd	223	4634	113365472	113367009	inside	131
818	13	1056	113841338	113842085	7821	113840891	113841717	overlapEnd	368	12671	113840992	113841744	overlapEnd	341
819	13	1057	114064426	114065979	3641	114064592	114066359	overlapStart	166	13008	114064891	114065780	includeFeature	199
820	13	1058	114829761	114831471	7486	114828978	114830602	overlapEnd	783	12	114828942	114832445	inside	819
821	14	1060	20868970	20869862	9854	20868359	20869224	overlapEnd	254	3047	20868366	20870348	inside	486
822	14	1064	39672799	39673734	5269	39672582	39674116	inside	217	10570	39672582	39673869	inside	135
823	14	1065	50467211	50468851	1547	50465580	50467961	overlapEnd	750	153	50465594	50471259	inside	1617
824	14	1066	51422129	51422857	18305	51421358	51422639	overlapEnd	218	11226	51421697	51422766	overlapEnd	91
825	14	1068	53857892	53858936	6165	53857331	53859817	inside	561	12230	53857583	53859333	inside	309
826	14	1069	54718412	54719706	10046	54717377	54718732	overlapEnd	320	1943	54717567	54721473	inside	845
827	14	1070	55239747	55240821	12830	55239181	55239996	overlapEnd	249	9644	55239384	55240890	inside	69
828	14	1071	55569628	55570838	5359	55568574	55569830	overlapEnd	202	737	55568507	55571647	inside	809
829	14	1072	55574268	55575472	12050	55572767	55574578	overlapEnd	310	723	55573535	55576331	inside	733
830	14	1073	55914542	55915321	5239	55915318	55916882	overlapStart	3	1258	55913155	55916469	inside	1148
831	14	1074	61569935	61571182	5187	61568649	61570440	overlapEnd	505	2045	61569178	61571471	inside	289
832	14	1075	61645056	61646266	6473	61643233	61645406	overlapEnd	350	1056	61643468	61646927	inside	661
833	14	1076	62028402	62030328	1314	62026668	62029663	overlapEnd	665	154	62026632	62032854	inside	1770
834	14	1077	62031074	62031906	118	62029900	62037653	inside	1174	154	62026632	62032854	inside	948
835	14	1078	67880602	67881457	4612	67879241	67882002	inside	545	14193	67880147	67881793	inside	336
836	14	1080	69014031	69016132	1084	69013291	69016107	overlapEnd	25	158	69012946	69016746	inside	614
837	14	1081	69065115	69066221	5176	69064574	69065536	overlapEnd	421	1726	69064724	69067267	inside	391
838	14	1084	77384209	77386548	953	77383110	77385247	overlapEnd	1038	725	77383694	77386945	inside	397
839	14	1085	77422080	77423608	1052	77420535	77422741	overlapEnd	661	658	77419440	77426068	inside	2460
840	14	1086	77427817	77429157	115	77423236	77428147	overlapEnd	330	1133	77426539	77429315	inside	158
841	14	1087	77493948	77495913	6889	77495417	77496584	overlapStart	496	869	77492194	77496339	inside	426
842	14	1088	77506533	77507498	2574	77507157	77509110	overlapStart	341	9181	77505695	77506592	overlapEnd	59
843	14	1089	89506742	89507717	23138	89507373	89508494	overlapStart	344	8125	89506817	89508352	overlapStart	75
844	14	1090	93509328	93510550	6977	93508371	93509817	overlapEnd	489	5695	93509227	93511675	inside	101
845	14	1091	94425395	94426533	3307	94425047	94427200	inside	348	15383	94425371	94426972	inside	24
846	14	1093	95715364	95716026	7656	95714087	95715770	overlapEnd	256	16718	95715016	95716112	inside	86
847	14	1094	95731465	95732530	6021	95730667	95731875	overlapEnd	410	10519	95730815	95732744	inside	214
848	14	1096	97573091	97573974	22032	97572414	97573184	overlapEnd	93	2426	97572128	97575435	inside	963
849	14	1097	97646577	97647435	18205	97645945	97646718	overlapEnd	141	14549	97646369	97647662	inside	208
850	14	1098	100904803	100906425	756	100904123	100907417	inside	680	4585	100904824	100906998	overlapStart	21
851	14	1099	100942386	100943367	2408	100943115	100944829	overlapStart	252	1937	100942151	100944013	inside	235
852	14	1101	102438620	102439189	16518	102438032	102438788	overlapEnd	168	10911	102438252	102439710	inside	368
853	14	1102	102537535	102538500	3144	102537607	102539198	overlapStart	72	1793	102536401	102539186	inside	686
854	14	1103	102993628	102994592	14090	102993714	102995105	overlapStart	86	4717	102993609	102995269	inside	19
855	14	1104	103477225	103478112	6304	103477502	103478859	overlapStart	277	5351	103476666	103478539	inside	427
856	14	1105	103576017	103576860	1551	103576335	103578933	overlapStart	318	5143	103576049	103577905	overlapStart	32
857	14	1106	105436510	105437620	1274	105437022	105438598	overlapStart	512	161	105436287	105441863	inside	223
858	14	1107	105438065	105440861	1274	105437022	105438598	overlapEnd	533	161	105436287	105441863	inside	1002
859	14	1108	105939681	105941431	16056	105939838	105940351	includeFeature	157	11861	105939799	105940449	includeFeature	118
860	14	1109	105946978	105948982	28555	105946793	105947236	overlapEnd	185	5144	105947257	105948032	includeFeature	279
861	15	1113	57899469	57900375	5035	57899040	57900899	inside	429	18646	57899298	57899879	overlapEnd	171
862	15	1114	58623953	58624937	1900	58621734	58624387	overlapEnd	434	2451	58622401	58625875	inside	938
863	15	1115	60663260	60664313	1362	60660647	60663552	overlapEnd	292	147	60661691	60670072	inside	1569
864	15	1116	60666697	60667633	261	60663967	60666798	overlapEnd	101	147	60661691	60670072	inside	2439
865	15	1117	60689177	60691374	7810	60691265	60692662	overlapStart	109	148	60682682	60692327	inside	953
866	15	1119	67057856	67058918	4082	67058497	67059927	overlapStart	421	16303	67058429	67058963	overlapStart	45
867	15	1120	67095280	67096190	3351	67094442	67095443	overlapEnd	163	8148	67094911	67096215	inside	25
868	15	1121	67175402	67176430	12225	67176092	67176585	overlapStart	155	8604	67175470	67176474	overlapStart	44
869	15	1122	67397196	67400307	101	67395956	67399270	overlapEnd	1037	721	67397062	67401099	inside	134
870	15	1123	67442112	67443245	9	67437848	67442438	overlapEnd	326	2133	67441564	67444052	inside	548
937	15	1125	71586914	71589067	2583	71585459	71587089	overlapEnd	175	149	71585542	71590305	inside	1238
971	15	1126	72529547	72530511	8145	72528679	72529596	overlapEnd	49	1531	72528830	72531132	inside	621
1007	15	1127	73926108	73927196	17225	73926143	73927846	overlapStart	35	6603	73925828	73927273	inside	77
1039	15	1128	74688931	74690649	224	74687564	74694234	inside	1367	5459	74688695	74690408	overlapEnd	236
1074	15	1130	75961233	75962389	4131	75960781	75962530	inside	141	3318	75960865	75962548	inside	159
1105	15	1131	78666964	78668052	20671	78666886	78668246	inside	78	17616	78666820	78668010	overlapEnd	42
1172	15	1133	85472952	85473924	4820	85472119	85473133	overlapEnd	181	10846	85472664	85473912	overlapEnd	12
871	15	1134	89644995	89645569	2850	89643964	89646324	inside	755	16574	89644294	89645352	overlapEnd	217
903	15	1135	90754713	90755504	3035	90753489	90755080	overlapEnd	367	151	90753691	90757531	inside	1022
938	15	1136	91412646	91413536	998	91411066	91414202	inside	666	1334	91411953	91416235	inside	693
972	15	1137	93344462	93345496	8862	93344886	93345892	overlapStart	396	497	93343491	93348928	inside	971
1008	15	1138	93346694	93347654	7504	93346316	93347000	overlapEnd	306	497	93343491	93348928	inside	1274
1040	15	1139	93374760	93375484	13280	93374235	93374956	overlapEnd	196	1873	93374094	93376836	inside	666
1075	15	1140	99270557	99271341	5004	99269269	99270879	overlapEnd	322	2151	99269879	99272187	inside	678
1106	15	1141	99663521	99664788	6584	99662300	99664070	overlapEnd	549	1277	99663071	99665339	inside	450
1139	15	1142	101253140	101254423	854	101251731	101256188	inside	1409	825	101251784	101255160	inside	737
1173	15	1143	101261556	101262830	4663	101260875	101262118	overlapEnd	562	152	101260586	101264829	inside	970
904	16	1145	1139517	1141857	1133	1137281	1139657	overlapEnd	140	136	1137851	1142323	inside	466
939	16	1146	2885021	2886557	3893	2886216	2887778	overlapStart	341	828	2885295	2887660	overlapStart	274
973	16	1147	3069891	3074410	14561	3072638	3073420	includeFeature	990	138	3069936	3074761	overlapStart	45
1041	16	1149	4348721	4349744	5353	4348278	4349161	overlapEnd	440	2595	4348780	4350777	overlapStart	59
1076	16	1150	4993001	4994018	6815	4992308	4993204	overlapEnd	203	672	4992349	4996432	inside	652
1107	16	1151	4994261	4996193	3973	4993543	4994866	overlapEnd	605	672	4992349	4996432	inside	239
1140	16	1152	9141424	9142312	3054	9140816	9143575	inside	608	4391	9140936	9142711	inside	399
1174	16	1153	11295202	11296148	5022	11294905	11297161	inside	297	13336	11295240	11296610	overlapStart	38
905	16	1155	14051051	14052038	6353	14050207	14051708	overlapEnd	330	5354	14050389	14052339	inside	301
940	16	1157	15993157	15994147	4616	15991244	15993384	overlapEnd	227	3224	15992477	15994833	inside	680
974	16	1158	16060613	16061556	720	16056966	16063107	inside	1551	2031	16057319	16062392	inside	836
1009	16	1159	19009415	19010935	8447	19009292	19009883	overlapEnd	123	13773	19009486	19010836	includeFeature	71
1042	16	1160	20877345	20878420	11168	20875990	20877603	overlapEnd	258	841	20876083	20878924	inside	504
1077	16	1161	22243538	22244620	2136	22242695	22245584	inside	843	8137	22243122	22244769	inside	149
1108	16	1162	24712111	24712816	23432	24711878	24712475	overlapEnd	233	4864	24711977	24714002	inside	134
1175	16	1164	29954970	29956010	11674	29954059	29955363	overlapEnd	393	860	29954163	29957047	inside	807
906	16	1166	48996922	48998935	1015	48996577	49000349	inside	345	7357	48997452	48999021	overlapStart	86
941	16	1170	53132928	53134170	13905	53132395	53133488	overlapEnd	533	6152	53132419	53134624	inside	454
1010	16	1172	57656643	57658002	945	57654735	57658618	inside	616	18021	57656225	57657980	overlapEnd	22
1078	16	1176	68955318	68955876	1664	68954250	68958268	inside	1068	1460	68954123	68958338	inside	1195
1109	16	1177	69438174	69438845	2440	69436118	69438204	overlapEnd	30	142	69435283	69447823	inside	2891
1141	16	1180	74774568	74775445	2848	74774680	74777643	overlapStart	112	16971	74774693	74775425	includeFeature	20
1176	16	1181	74777174	74778259	2848	74774680	74777643	overlapEnd	469	13412	74777052	74778401	inside	122
872	16	1182	75338949	75340034	1266	75337656	75339326	overlapEnd	377	659	75337827	75341027	inside	993
907	16	1183	75516702	75517912	12887	75516532	75517169	overlapEnd	170	1980	75516730	75519094	overlapStart	28
942	16	1184	77246989	77248035	8126	77247172	77249405	overlapStart	183	1231	77245669	77248848	inside	813
975	16	1185	81214501	81215265	14888	81214210	81214950	overlapEnd	291	13178	81214352	81215522	inside	149
1011	16	1186	81763673	81764708	9875	81763650	81764627	overlapEnd	23	13964	81763669	81764543	overlapEnd	4
1043	16	1187	84534588	84535477	403	84533926	84537752	inside	662	8129	84534318	84535606	inside	129
1079	16	1188	84651645	84652971	9929	84652654	84653887	overlapStart	317	11358	84651064	84651675	overlapEnd	30
1110	16	1189	85643533	85647707	30482	85643684	85644152	includeFeature	151	1080	85643986	85647525	includeFeature	182
1177	16	1191	86388402	86390172	170	86386466	86391460	inside	1288	1530	86387231	86390598	inside	426
873	16	1192	86697729	86699093	2291	86696796	86700078	inside	933	1521	86697411	86699854	inside	318
1044	16	1197	87839689	87841232	5471	87839409	87841675	inside	280	9382	87839811	87841232	overlapStart	0
1080	16	1198	88272133	88272908	7672	88271435	88272338	overlapEnd	205	17731	88272032	88272409	overlapEnd	101
1142	16	1200	88364813	88366944	1858	88365308	88366897	includeFeature	47	1775	88365399	88367843	overlapStart	586
1178	16	1201	88716936	88718718	13706	88717772	88718763	overlapStart	45	2000	88716473	88718740	inside	22
874	16	1202	89386016	89387750	2983	89385033	89386737	overlapEnd	721	1298	89385546	89387720	overlapEnd	30
908	16	1203	89766225	89768551	16582	89765774	89766557	overlapEnd	332	18993	89766264	89766551	includeFeature	39
943	16	1204	89984029	89985167	19407	89983584	89984253	overlapEnd	224	3525	89983659	89985636	inside	370
976	16	1205	89987402	89990659	2170	89986583	89988031	overlapEnd	629	569	89987550	89990480	includeFeature	148
1012	17	1206	836119	837159	9148	835256	836492	overlapEnd	373	742	835204	837984	inside	825
1045	17	1207	983617	984930	11826	983134	983923	overlapEnd	306	9198	984114	985142	overlapStart	212
1081	17	1208	1013827	1015465	4089	1013245	1014479	overlapEnd	582	690	1011605	1015599	inside	134
1111	17	1209	1018073	1018971	10791	1018011	1018445	overlapEnd	62	14976	1018185	1019054	overlapStart	83
1143	17	1210	1520784	1521666	6394	1521097	1523155	overlapStart	313	2694	1520000	1522124	inside	458
1179	17	1211	1617214	1619163	11711	1616755	1617940	overlapEnd	459	4288	1617000	1619129	overlapEnd	34
875	17	1213	2262429	2263448	3622	2261121	2262837	overlapEnd	408	1309	2261142	2263957	inside	509
909	17	1215	4386533	4387461	7621	4386247	4387512	inside	51	12849	4386363	4387492	inside	31
944	17	1216	6963689	6964333	28067	6963337	6963728	overlapEnd	39	15611	6963413	6964632	inside	276
977	17	1219	8056756	8058340	3626	8055957	8057594	overlapEnd	746	4370	8053989	8058369	inside	29
1082	17	1223	15866771	15867636	105	15864476	15872008	inside	2295	894	15865614	15871080	inside	1157
1112	17	1224	16188902	16190467	4138	16187544	16189375	overlapEnd	473	1004	16188564	16191501	inside	338
1144	17	1227	16917659	16918496	30267	16917476	16917892	overlapEnd	183	6372	16917570	16919210	inside	89
1180	17	1228	16931039	16932215	3945	16930616	16933257	inside	423	10006	16930693	16932752	inside	346
876	17	1229	17613784	17614821	11004	17613356	17614223	overlapEnd	428	5502	17613522	17615183	inside	262
910	17	1230	17726629	17728125	334	17721873	17726655	overlapEnd	26	5940	17725018	17726731	overlapEnd	102
945	17	1231	17741191	17742137	5528	17740620	17742246	inside	109	109	17738214	17744821	inside	2684
978	17	1232	17824292	17825616	29063	17824090	17824640	overlapEnd	202	700	17822788	17827197	inside	1504
1013	17	1233	17825637	17826586	2965	17825113	17826193	overlapEnd	393	700	17822788	17827197	inside	611
1046	17	1234	17861169	17862205	6565	17860349	17861441	overlapEnd	272	2971	17860125	17862607	inside	402
1083	17	1235	19655705	19656796	4137	19655356	19657863	inside	349	1095	19655329	19657649	inside	376
1113	17	1236	21190289	21192017	4983	21189947	21191221	overlapEnd	342	1237	21188056	21193714	inside	1697
1145	17	1237	25658963	25660599	7662	25658975	25659702	includeFeature	12	3895	25659029	25661459	overlapStart	66
1181	17	1238	27135273	27136615	3606	27133279	27135958	overlapEnd	657	1210	27133461	27137173	inside	558
877	17	1239	27481651	27483309	1058	27480866	27483704	inside	395	1324	27481147	27484688	inside	504
911	17	1240	29923065	29924397	14817	29923024	29924506	inside	41	13106	29923278	29924399	overlapStart	2
946	17	1242	33390541	33391185	5013	33390946	33393136	overlapStart	239	3543	33389720	33392116	inside	821
979	17	1243	35277585	35279514	1489	35275134	35278822	overlapEnd	692	110	35276722	35280427	inside	863
1014	17	1245	37895426	37897748	13600	37897210	37897920	overlapStart	172	4322	37895596	37897598	includeFeature	150
1047	17	1246	38254127	38255914	11636	38254088	38255151	overlapEnd	39	9291	38254017	38255268	overlapEnd	110
1114	17	1249	38674691	38675495	1705	38672234	38675012	overlapEnd	321	2253	38674232	38676372	inside	459
1146	17	1250	39559751	39561081	10814	39558916	39560069	overlapEnd	318	12735	39559639	39560206	overlapEnd	112
1182	17	1251	39677780	39678987	2694	39675634	39678223	overlapEnd	443	112	39676871	39685052	inside	909
878	17	1252	39703271	39705041	22717	39702885	39703692	overlapEnd	386	668	39702964	39705792	inside	307
912	17	1253	39810127	39811005	7824	39809569	39811148	inside	143	8822	39809907	39811097	inside	92
947	17	1254	39948831	39950404	3323	39947909	39949094	overlapEnd	263	750	39947988	39950904	inside	500
980	17	1255	39956575	39958025	7397	39955814	39956897	overlapEnd	322	5843	39956666	39957978	includeFeature	47
1048	17	1257	40670108	40672754	839	40669753	40672138	overlapEnd	355	834	40669895	40673613	inside	213
1084	17	1259	42214773	42216115	8087	42214665	42215510	overlapEnd	108	7515	42214966	42216508	overlapStart	193
1115	17	1260	43201032	43202148	904	43199414	43201499	overlapEnd	467	1911	43199987	43202970	inside	822
1147	17	1261	43248121	43250875	1765	43247462	43249855	overlapEnd	659	113	43247615	43251994	inside	506
1183	17	1262	43448415	43450276	7095	43448020	43448869	overlapEnd	395	114	43447119	43450323	inside	47
913	17	1265	44872649	44873525	3988	44871862	44874333	inside	787	12503	44872423	44873517	overlapEnd	8
948	17	1267	45579513	45580169	30953	45579108	45579589	overlapEnd	76	11892	45579352	45580630	inside	161
981	17	1268	46100498	46102680	30742	46100286	46100620	overlapEnd	122	3539	46100876	46102452	includeFeature	228
1015	17	1270	48045519	48047024	26277	48045158	48045850	overlapEnd	331	5002	48045570	48046538	includeFeature	51
1049	17	1271	48104050	48106497	4887	48104479	48105655	includeFeature	429	2095	48104450	48106333	includeFeature	164
1085	17	1272	48127358	48129325	13	48126598	48132072	inside	760	115	48127101	48143264	inside	257
1116	17	1274	48141400	48142661	222	48140124	48143259	inside	598	115	48127101	48143264	inside	603
1148	17	1276	48715618	48717268	147	48712844	48716613	overlapEnd	655	605	48714471	48717735	inside	467
1184	17	1277	48738665	48740060	142	48737018	48740819	inside	759	1290	48737771	48740117	inside	57
879	17	1278	48763325	48765430	151	48761383	48765981	inside	551	116	48761875	48765297	overlapEnd	133
914	17	1280	48970392	48971471	6133	48970147	48971432	overlapEnd	39	16851	48970562	48971302	includeFeature	169
949	17	1281	49198955	49200069	9119	49199495	49200918	overlapStart	540	1615	49198413	49200670	inside	542
982	17	1282	54776152	54777469	4275	54775579	54777985	inside	516	11060	54776103	54777888	inside	49
1016	17	1283	55183875	55185577	475	55183156	55187445	inside	719	1743	55183662	55186904	inside	213
1050	17	1284	55952377	55953383	700	55952320	55954861	inside	57	8185	55952383	55954454	overlapStart	6
1086	17	1285	56494614	56495234	10359	56495212	56496294	overlapStart	22	2594	56491899	56496238	inside	1004
1117	17	1286	57859993	57861249	2058	57858277	57860245	overlapEnd	252	119	57859109	57866417	inside	884
1149	17	1287	57863670	57864957	212	57860661	57863856	overlapEnd	186	119	57859109	57866417	inside	1460
1185	17	1288	57906194	57907669	341	57902742	57906700	overlapEnd	506	120	57904202	57911103	inside	1992
880	17	1289	57922988	57924592	386	57921465	57925481	inside	889	121	57911899	57925537	inside	945
915	17	1290	59645617	59646435	25071	59644968	59646034	overlapEnd	401	123	59644066	59648363	inside	1551
983	17	1292	62702939	62703978	33	62700589	62706495	inside	2350	124	62700763	62706321	inside	2176
1017	17	1293	64504957	64506027	2361	64503178	64506850	inside	823	12642	64503492	64506379	inside	352
1051	17	1294	64947717	64949415	1165	64946181	64948099	overlapEnd	382	1223	64946917	64949646	inside	231
1087	17	1297	70403199	70404380	246	70401075	70405397	inside	1017	3485	70402515	70404940	inside	560
1150	17	1299	70657203	70658424	2029	70656380	70659302	inside	823	2068	70656750	70658709	inside	285
1186	17	1300	70679455	70680762	37	70676760	70682025	inside	1263	2243	70678658	70681349	inside	587
881	17	1301	70711887	70713036	2761	70710368	70712381	overlapEnd	494	4695	70711573	70713216	inside	180
916	17	1302	72564580	72566774	15045	72564916	72566472	includeFeature	302	17626	72565004	72566142	includeFeature	424
950	17	1303	73029949	73033194	9204	73031601	73032799	includeFeature	395	5640	73030103	73031179	includeFeature	154
984	17	1304	73091965	73092785	24547	73092020	73092209	includeFeature	55	4931	73091979	73092776	includeFeature	9
1018	17	1305	73119896	73121413	14437	73119675	73120331	overlapEnd	221	527	73119658	73121665	inside	238
1052	17	1306	73544969	73546254	17692	73544860	73545519	overlapEnd	109	1540	73544929	73546496	inside	40
1088	17	1308	73679536	73681983	1061	73679223	73682146	inside	163	1294	73679443	73681771	overlapEnd	93
1118	17	1309	73696353	73697142	162	73693179	73696573	overlapEnd	220	1335	73695393	73697614	inside	472
1151	17	1310	73840137	73841841	14620	73840131	73840708	overlapEnd	6	13458	73840382	73840755	includeFeature	245
1187	17	1311	74768806	74769596	20729	74769075	74770018	overlapStart	269	5103	74768323	74769670	inside	74
882	17	1312	74868182	74869505	2047	74867236	74869686	inside	181	11667	74867843	74869361	overlapEnd	144
951	17	1314	75282263	75285500	46	75278980	75284780	overlapEnd	720	129	75280984	75285653	inside	153
985	17	1315	75318381	75320073	1761	75317748	75319231	overlapEnd	633	587	75317723	75321755	inside	658
1019	17	1316	76134957	76136922	16023	76134755	76136021	overlapEnd	202	8147	76134981	76136570	includeFeature	24
1053	17	1317	76137531	76138950	1124	76136817	76138252	overlapEnd	698	14835	76137671	76138224	includeFeature	140
1119	17	1319	76879045	76880914	2948	76878364	76879543	overlapEnd	498	1516	76878611	76881330	inside	416
1152	17	1320	77022112	77023801	2887	77020948	77023012	overlapEnd	789	13208	77022476	77023039	includeFeature	364
1188	17	1321	77824221	77825653	686	77823422	77826074	inside	421	15310	77824553	77825807	overlapStart	154
917	17	1323	78765541	78766524	207	78762264	78766990	inside	466	2453	78763058	78766654	inside	130
952	17	1324	78830053	78831222	5364	78829533	78831163	overlapEnd	59	3773	78829634	78831299	inside	77
986	17	1325	78864883	78867466	345	78863846	78867412	overlapEnd	54	131	78863890	78867662	inside	196
1020	17	1326	79068130	79069624	50	79067392	79071246	inside	738	572	79067866	79072628	inside	264
1054	17	1327	79302987	79304300	1127	79301666	79303369	overlapEnd	382	703	79302246	79304633	inside	333
1089	17	1328	79338664	79340457	11367	79338195	79338874	overlapEnd	210	12688	79339115	79339617	includeFeature	451
1120	18	1329	3593498	3594614	2979	3592297	3593858	overlapEnd	360	172	3591984	3600600	inside	1514
1153	18	1330	3602524	3604123	257	3603721	3607423	overlapStart	402	173	3601094	3609811	inside	1430
1189	18	1331	3623734	3625544	2035	3623899	3626390	overlapStart	165	174	3613031	3627878	inside	2334
883	18	1332	9016514	9018165	10519	9016040	9017133	overlapEnd	474	3566	9016691	9018536	overlapStart	177
953	18	1334	11857199	11857873	5340	11856144	11858837	inside	964	5109	11856398	11857989	inside	116
987	18	1335	20685939	20687129	593	20684975	20688599	inside	964	13265	20686695	20687315	overlapStart	186
1021	18	1336	21452500	21453252	5425	21451187	21452650	overlapEnd	150	17630	21452920	21453561	overlapStart	309
1055	18	1337	21655852	21656727	7257	21655499	21656105	overlapEnd	253	19155	21655779	21656228	overlapEnd	73
1090	18	1338	28786737	28787484	11890	28785690	28786801	overlapEnd	64	18747	28786321	28787479	overlapEnd	5
1121	18	1339	33888941	33890195	7260	33888130	33889391	overlapEnd	450	12850	33888925	33890146	overlapEnd	16
1154	18	1340	43382396	43383572	15389	43382613	43383887	overlapStart	217	6341	43382396	43383954	inside	0
1190	18	1341	46523953	46525149	1939	46523081	46525648	inside	499	14236	46523234	46525308	inside	159
884	18	1342	46543161	46544101	10640	46542676	46543572	overlapEnd	411	12156	46542916	46544041	overlapEnd	60
918	18	1343	47249596	47250708	7743	47248512	47250137	overlapEnd	541	9351	47249430	47251033	inside	166
954	18	1344	47375637	47376821	8681	47374881	47375897	overlapEnd	260	7556	47375078	47376670	overlapEnd	151
988	18	1346	51914644	51915698	2452	51913729	51916034	inside	336	10676	51913996	51915754	inside	56
1022	18	1347	52443025	52444279	20467	52442203	52443621	overlapEnd	596	9980	52442544	52444258	overlapEnd	21
1056	18	1348	55982320	55983678	739	55980612	55984023	inside	345	14840	55982247	55983914	inside	73
1122	18	1350	60152874	60154192	14362	60152275	60152973	overlapEnd	99	9818	60152730	60154148	overlapEnd	44
1155	18	1351	68024911	68025738	5245	68023011	68024967	overlapEnd	56	567	68023174	68027386	inside	1648
1191	18	1352	68051296	68052631	3848	68052265	68053205	overlapStart	366	180	68048089	68053900	inside	1269
919	18	1354	74813054	74814364	3239	74812032	74813574	overlapEnd	520	558	74812148	74815855	inside	906
989	19	1356	750640	752217	29773	750480	750904	overlapEnd	160	3502	750593	752511	inside	47
1023	19	1358	908711	909669	22862	908610	909304	overlapEnd	101	11245	908837	909547	includeFeature	122
1057	19	1359	1101633	1103207	9026	1101277	1102232	overlapEnd	356	2729	1101374	1103668	inside	259
1091	19	1360	1264796	1267465	22863	1265071	1265519	includeFeature	275	17161	1265245	1265580	includeFeature	449
1123	19	1361	1744678	1748797	15857	1744868	1745566	includeFeature	190	2406	1744809	1745922	includeFeature	131
1156	19	1362	2168563	2169595	880	2166673	2168694	overlapEnd	131	4890	2166570	2168927	overlapEnd	364
1192	19	1363	2503373	2504218	4631	2502524	2504664	inside	446	12110	2503213	2504371	inside	153
885	19	1364	2540458	2541614	4769	2541140	2542957	overlapStart	474	10293	2540575	2541528	includeFeature	86
920	19	1365	2543295	2544356	12903	2543892	2544536	overlapStart	180	10953	2543200	2544176	overlapEnd	95
955	19	1367	3175871	3177748	3425	3175853	3177759	inside	11	7336	3176326	3177678	includeFeature	70
990	19	1368	4144649	4146219	23190	4144581	4145053	overlapEnd	68	18786	4144665	4145081	includeFeature	16
1024	19	1369	4574919	4576576	7099	4574007	4575331	overlapEnd	412	4761	4574415	4576114	overlapEnd	462
1058	19	1370	4713019	4714440	27395	4712873	4713572	overlapEnd	146	4480	4712777	4714765	inside	242
1092	19	1371	4812782	4813668	11556	4813064	4814405	overlapStart	282	3252	4811976	4813718	inside	50
1124	19	1372	4869354	4870694	7786	4868367	4870463	overlapEnd	231	1385	4867828	4871510	inside	816
1157	19	1373	4911786	4912560	13205	4911073	4911875	overlapEnd	89	2436	4909511	4913267	inside	707
1193	19	1374	4914746	4915739	954	4912307	4915293	overlapEnd	446	7968	4913601	4915333	overlapEnd	406
886	19	1377	6087787	6088588	11626	6086401	6087836	overlapEnd	49	10532	6087225	6089289	inside	562
921	19	1379	6576743	6577966	4568	6576885	6578096	overlapStart	130	11236	6576779	6578088	overlapStart	36
956	19	1380	6752626	6753858	29159	6752174	6752832	overlapEnd	206	8879	6752461	6754472	inside	165
991	19	1381	6765745	6766823	14283	6765070	6766003	overlapEnd	258	5558	6765140	6767470	inside	605
1025	19	1385	7898142	7898974	6507	7897523	7900015	inside	619	8801	7897923	7899844	inside	219
1059	19	1386	7902797	7903677	18130	7903271	7903847	overlapStart	170	18570	7902373	7902932	overlapEnd	135
1158	19	1391	9185867	9186817	6099	9184362	9186172	overlapEnd	305	13898	9185437	9186972	inside	155
1194	19	1393	11202267	11203466	595	11201818	11205684	inside	449	4140	11201280	11204132	inside	666
887	19	1394	11205352	11206430	595	11201818	11205684	overlapEnd	332	7320	11204382	11206920	inside	490
922	19	1395	11252804	11254542	4549	11251415	11253183	overlapEnd	379	1292	11252445	11255065	inside	359
957	19	1396	11308164	11309102	23593	11308752	11309420	overlapStart	318	12590	11307617	11309061	overlapEnd	41
992	19	1397	12900734	12902504	13601	12901195	12902070	includeFeature	434	516	12899011	12906019	inside	1723
1026	19	1398	12904261	12905277	9335	12904917	12906201	overlapStart	360	516	12899011	12906019	inside	742
1060	19	1399	13164228	13165341	940	13162761	13165903	inside	562	3799	13164332	13167018	overlapStart	104
1093	19	1400	13264905	13266945	8117	13265894	13267347	overlapStart	402	1067	13262719	13265607	overlapEnd	702
1125	19	1401	13273338	13276218	12034	13274195	13274889	includeFeature	857	778	13273117	13276550	inside	221
1159	19	1402	13278170	13279118	5149	13277065	13278333	overlapEnd	163	1422	13277535	13281543	inside	635
1195	19	1403	13371796	13372496	5958	13372150	13373328	overlapStart	346	12578	13371470	13372657	inside	161
888	19	1405	13957025	13959219	10891	13956625	13957392	overlapEnd	367	1092	13956689	13959094	overlapEnd	125
923	19	1406	13960860	13962745	27026	13960829	13961268	overlapEnd	31	164	13960865	13966634	overlapStart	5
958	19	1407	14616258	14617092	3000	14616475	14619035	overlapStart	217	1846	14615721	14619484	inside	537
993	19	1408	14630432	14631449	1029	14629799	14632149	inside	633	2305	14629540	14631741	inside	292
1027	19	1409	16180852	16181945	6261	16179362	16181381	overlapEnd	529	3319	16177439	16182160	inside	215
1061	19	1410	16271432	16272510	13032	16270726	16273274	inside	706	6366	16271350	16273314	inside	82
1126	19	1412	17218284	17219443	11480	17218034	17218851	overlapEnd	250	5864	17218077	17219638	inside	195
1160	19	1414	17580103	17581261	10511	17579406	17580272	overlapEnd	169	12863	17579596	17580581	overlapEnd	478
1196	19	1415	17907797	17909157	3884	17906707	17908293	overlapEnd	496	7988	17906957	17909125	overlapEnd	32
889	19	1416	18385173	18386144	2121	18384301	18387776	inside	872	2924	18384707	18387166	inside	466
924	19	1417	18484445	18485772	4550	18484213	18485255	overlapEnd	232	1566	18483435	18486537	inside	765
1028	19	1420	33538192	33538896	7869	33537449	33538344	overlapEnd	152	15359	33537922	33539319	inside	270
1062	19	1421	34310618	34312295	27027	34310345	34310932	overlapEnd	273	10980	34310492	34312239	overlapEnd	56
1094	19	1425	38794218	38796135	12332	38793123	38794391	overlapEnd	173	2414	38794213	38795778	overlapEnd	5
1161	19	1427	39173594	39175517	2541	39171882	39174174	overlapEnd	580	167	39172974	39177589	inside	620
1197	19	1428	39183324	39185018	687	39180888	39185234	inside	216	1000	39180841	39185453	inside	435
890	19	1429	39892815	39895014	7631	39891659	39893200	overlapEnd	385	654	39891719	39895843	inside	829
925	19	1430	40926635	40927660	9793	40927350	40928498	overlapStart	310	2676	40926488	40928531	inside	147
959	19	1431	40948888	40951090	8439	40950986	40952597	overlapStart	104	4398	40949300	40951174	overlapStart	84
994	19	1433	41107867	41110550	5504	41108519	41109605	includeFeature	652	2671	41107259	41109819	overlapEnd	608
1029	19	1435	41731195	41732963	1037	41728849	41731683	overlapEnd	488	1102	41728906	41733206	inside	243
1063	19	1436	42391186	42392661	2996	42390084	42392857	inside	196	12583	42390879	42392629	overlapEnd	32
1095	19	1437	42806218	42807743	26436	42807071	42807920	overlapStart	177	10134	42805771	42806798	overlapEnd	447
1127	19	1438	44179534	44180428	6467	44178513	44180705	inside	277	7087	44178687	44180261	overlapEnd	167
1162	19	1439	44205397	44206062	16881	44204301	44206136	inside	74	15687	44204403	44206027	overlapEnd	35
1198	19	1440	44268970	44270110	61	44263162	44271551	inside	1441	169	44266785	44271785	inside	1675
891	19	1441	44287809	44289477	1377	44285302	44290151	inside	674	1061	44282689	44290146	inside	669
926	19	1443	45958608	45959911	11719	45958331	45959052	overlapEnd	277	11837	45959213	45959936	overlapStart	25
960	19	1444	46009308	46011025	17603	46008382	46009621	overlapEnd	313	3007	46009150	46012575	inside	158
995	19	1446	47693279	47694235	1255	47689503	47693425	overlapEnd	146	2920	47690308	47694971	inside	736
1064	19	1448	47792414	47793590	12723	47791762	47792762	overlapEnd	348	8959	47792091	47793738	inside	148
1096	19	1449	48151556	48152161	8495	48150492	48151748	overlapEnd	192	12111	48150874	48152067	overlapEnd	94
1128	19	1450	48232328	48233736	15286	48232094	48232795	overlapEnd	234	2269	48232018	48233968	inside	232
1163	19	1451	48246103	48247100	20649	48245895	48246399	overlapEnd	208	2263	48245817	48249080	inside	286
1199	19	1452	48824811	48825818	12421	48825509	48826468	overlapStart	309	2780	48823647	48826328	inside	510
892	19	1453	48990518	48991969	6434	48989704	48991238	overlapEnd	720	1301	48988937	48992083	inside	114
961	19	1455	49071312	49072384	6860	49070756	49071689	overlapEnd	377	2488	49070951	49072443	inside	59
996	19	1456	49137568	49138293	3419	49135933	49137702	overlapEnd	134	1465	49137037	49140610	inside	531
1030	20	1469	328195	329299	22453	329279	330116	overlapStart	20	11644	328370	329467	overlapStart	168
1129	20	1472	3787800	3789202	3750	3787287	3789514	inside	312	504	3785549	3789628	inside	426
1164	20	1473	3792074	3793043	22207	3792708	3793312	overlapStart	269	1101	3790730	3794813	inside	1344
893	20	1475	5041718	5042397	18783	5041527	5042547	inside	150	12734	5041438	5042763	inside	280
997	20	1478	11435852	11436681	1413	11432303	11437428	inside	747	11394	11435264	11437255	inside	574
1065	20	1480	17539131	17539730	9577	17536558	17539184	overlapEnd	53	514	17536817	17540408	inside	678
1097	20	1481	18232847	18234078	21959	18232984	18234718	overlapStart	137	16396	18232939	18234373	overlapStart	92
1200	20	1484	30154433	30155465	1856	30152990	30154768	overlapEnd	335	186	30153175	30162869	inside	1258
894	20	1485	30160152	30161535	14986	30159895	30160590	overlapEnd	257	186	30153175	30162869	inside	1334
927	20	1487	30191753	30193366	3283	30189559	30191855	overlapEnd	102	188	30189492	30197466	inside	2261
962	20	1488	30300309	30301531	444	30297732	30300508	overlapEnd	199	639	30298123	30302845	inside	1314
998	20	1489	30307489	30308591	2420	30306483	30309239	inside	648	588	30306569	30312090	inside	920
1066	20	1491	32377062	32378007	8249	32376154	32377467	overlapEnd	405	8403	32376368	32378471	inside	464
1098	20	1492	32902020	32902900	15583	32901679	32903342	inside	341	8061	32901539	32903338	inside	438
1130	20	1493	32978222	32979060	1876	32975086	32978427	overlapEnd	205	8461	32977056	32979413	inside	353
1201	20	1495	33893078	33894540	2827	33891422	33893664	overlapEnd	586	637	33891946	33896989	inside	1132
895	20	1498	35093576	35094704	2074	35093247	35095261	inside	329	9897	35093318	35094602	overlapEnd	102
928	20	1499	37393207	37394072	4735	37390811	37393641	overlapEnd	431	7993	37392526	37394666	inside	594
963	20	1500	37408025	37408807	3272	37406378	37408386	overlapEnd	361	1256	37406979	37410408	inside	1046
999	20	1501	39631507	39632938	9462	39630919	39631966	overlapEnd	459	189	39630042	39639114	inside	1465
1031	20	1502	42583741	42584954	3103	42581164	42584013	overlapEnd	272	1734	42582756	42586147	inside	985
1099	20	1504	44407478	44408738	2851	44407958	44409635	overlapStart	480	3495	44406887	44411014	inside	591
1131	20	1505	46081744	46082647	13237	46081305	46083018	inside	371	10039	46081539	46082714	inside	67
1165	20	1506	48290920	48291887	20033	48290773	48291285	overlapEnd	147	914	48290770	48297011	inside	150
1202	20	1507	48782015	48783136	29756	48783039	48783646	overlapStart	97	7992	48781649	48783392	inside	256
896	20	1508	49157144	49158409	5279	49155865	49157396	overlapEnd	252	528	49154727	49160105	inside	1696
929	20	1509	49178098	49178738	3262	49176442	49178119	overlapEnd	21	1811	49176627	49179031	inside	293
964	20	1510	49407064	49407761	11770	49406555	49407269	overlapEnd	205	5770	49406584	49408207	inside	446
1000	20	1511	50063315	50064368	11045	50062381	50063613	overlapEnd	298	14132	50062908	50064385	inside	17
1032	20	1512	50072905	50074220	21477	50073486	50074253	overlapStart	33	14339	50072776	50074058	overlapEnd	129
1067	20	1513	50149426	50150588	4843	50149214	50150673	inside	85	16626	50149294	50150484	overlapEnd	104
1100	20	1514	50366529	50367506	8885	50365095	50366555	overlapEnd	26	767	50365773	50370769	inside	756
1132	20	1515	52237879	52238894	5580	52238698	52240058	overlapStart	196	192	52236349	52241042	inside	1530
1203	20	1517	52739987	52740752	1698	52737485	52740089	overlapEnd	102	540	52737714	52742095	inside	1343
965	20	1522	60924738	60926231	2567	60924896	60927062	overlapStart	158	1141	60924867	60927257	overlapStart	129
1033	20	1524	61334462	61336409	442	61334417	61339266	inside	45	2357	61334547	61337972	overlapStart	85
1068	20	1525	61371108	61372230	344	61366918	61371564	overlapEnd	456	195	61363521	61374745	inside	2515
1101	20	1526	61863821	61864426	4232	61862766	61865186	inside	760	11781	61863388	61864452	inside	26
1133	20	1527	62313123	62314538	8260	62312566	62313790	overlapEnd	557	612	62312014	62315706	inside	1109
1166	21	1528	32726470	32727856	1126	32724300	32726773	overlapEnd	303	576	32725151	32729148	inside	1292
1204	21	1529	34752611	34753492	8387	34751595	34752901	overlapEnd	290	9430	34751953	34753431	overlapEnd	61
897	21	1530	34755189	34755926	4085	34754825	34756828	inside	364	9115	34755233	34756225	overlapStart	44
930	21	1531	35027475	35028594	1927	35026584	35029160	inside	566	4234	35027009	35029700	inside	466
966	21	1532	35319663	35320922	9336	35319073	35320087	overlapEnd	424	2949	35319062	35321467	inside	545
1001	21	1533	36179765	36181143	2322	36178739	36180614	overlapEnd	529	1316	36178886	36182016	inside	873
1034	21	1534	36508823	36509916	2183	36508387	36511085	inside	436	10592	36508541	36509907	overlapEnd	9
1069	21	1535	36510697	36511564	2183	36508387	36511085	overlapEnd	388	11015	36510477	36512008	inside	220
1102	21	1536	36589715	36590376	2399	36588909	36591226	inside	806	12919	36589221	36590040	overlapEnd	325
1167	21	1538	37802039	37802981	16669	37801279	37802408	overlapEnd	369	11887	37801763	37803242	inside	261
898	21	1540	38936325	38937526	22676	38935747	38936577	overlapEnd	252	2866	38935777	38937702	inside	176
931	21	1541	40159151	40160807	7100	40157859	40159393	overlapEnd	242	3471	40159591	40161549	overlapStart	440
967	21	1542	40170116	40171209	2026	40168276	40171560	inside	351	9095	40169387	40171212	inside	3
1002	21	1543	43654433	43655567	6637	43653401	43654781	overlapEnd	348	10128	43654189	43655465	overlapEnd	102
1035	21	1545	44816143	44817348	3975	44816011	44818088	inside	132	9591	44816154	44817600	overlapStart	11
1070	21	1546	44865215	44866809	25295	44865648	44866141	includeFeature	433	14525	44865773	44866773	includeFeature	36
1103	21	1547	45131926	45133032	5655	45132131	45133955	overlapStart	205	2216	45131277	45133241	inside	209
1134	21	1548	46431934	46433265	3783	46431887	46433776	inside	47	8037	46431962	46433539	overlapStart	28
1168	21	1549	46783477	46784781	11839	46783216	46784056	overlapEnd	261	808	46783244	46786093	inside	233
932	22	1552	23863210	23864412	8914	23862689	23863783	overlapEnd	521	4739	23862840	23865318	inside	370
968	22	1553	25387623	25388592	13516	25387720	25388587	includeFeature	5	5051	25386369	25388483	overlapEnd	109
1036	22	1555	28113809	28114853	2277	28113415	28115978	inside	394	18979	28113777	28114830	overlapEnd	23
1071	22	1556	29427160	29428018	2220	29427579	29430067	overlapStart	419	695	29424814	29429621	inside	1603
1135	22	1558	30591775	30593343	23833	30592797	30593434	overlapStart	91	7683	30591337	30593629	inside	286
1169	22	1559	30606025	30607042	1657	30604208	30606388	overlapEnd	363	757	30604209	30609817	inside	1816
1205	22	1560	32446480	32447237	26754	32446250	32446697	overlapEnd	217	10199	32446246	32447665	inside	234
899	22	1561	35957628	35958572	13847	35957201	35958007	overlapEnd	379	10823	35957563	35958699	inside	65
933	22	1562	36025658	36026533	6906	36024397	36025912	overlapEnd	254	1700	36024500	36027425	inside	892
969	22	1563	36724521	36726427	130	36724662	36730486	overlapStart	141	2317	36724683	36729546	overlapStart	162
1003	22	1564	36726928	36728523	130	36724662	36730486	inside	1963	2317	36724683	36729546	inside	1023
1037	22	1565	36863563	36864647	501	36860423	36864893	inside	246	9634	36863046	36864650	inside	3
1072	22	1566	37055176	37056738	11700	37054625	37055736	overlapEnd	551	6065	37055290	37056907	overlapStart	114
1136	22	1568	37723740	37725471	466	37721304	37723955	overlapEnd	215	183	37711417	37729271	inside	3800
1170	22	1569	37732490	37733376	9615	37732829	37733804	overlapStart	339	16580	37732946	37733693	overlapStart	317
1206	22	1570	37827746	37828827	1527	37826872	37829894	inside	874	1605	37827006	37830076	inside	740
900	22	1571	37907782	37908915	11447	37907645	37908490	overlapEnd	137	13965	37908063	37909002	overlapStart	87
934	22	1572	37921016	37921901	5015	37920870	37922803	inside	146	9525	37920991	37922436	inside	25
970	22	1574	38138201	38139399	9534	38136712	38138317	overlapEnd	116	18830	38138057	38138413	overlapEnd	144
1004	22	1575	38147961	38149316	1176	38145345	38148541	overlapEnd	580	184	38142244	38150043	inside	727
1038	22	1576	38429921	38431446	11163	38429332	38430745	overlapEnd	589	5897	38429461	38431189	overlapEnd	257
1073	22	1577	38614308	38615355	3206	38613716	38615888	inside	533	7017	38613988	38615313	overlapEnd	42
1104	22	1579	39319839	39320882	10950	39318437	39320383	overlapEnd	499	3288	39319339	39321299	inside	417
1137	22	1580	39380763	39381683	22155	39380347	39380765	overlapEnd	2	15979	39380610	39381036	overlapEnd	153
901	22	1583	39704358	39706019	19481	39704367	39704883	includeFeature	9	6697	39704365	39708240	overlapStart	7
935	22	1585	41417010	41419173	12487	41416111	41417460	overlapEnd	450	2515	41416930	41419191	inside	18
1005	22	1587	43522615	43523981	8920	43522452	43523531	overlapEnd	163	648	43521422	43525422	inside	1193
1138	22	1591	47149717	47151267	14786	47149583	47150491	overlapEnd	134	3666	47149440	47151038	overlapEnd	229
1171	22	1592	47169495	47170421	7803	47168811	47169809	overlapEnd	314	3754	47168867	47171329	inside	628
1207	22	1594	50743662	50745043	853	50740269	50744161	overlapEnd	499	633	50740628	50746089	inside	1046
902	X	1595	39767165	39768175	20754	39766829	39767549	overlapEnd	336	14762	39767286	39768379	overlapStart	121
936	X	1599	46186669	46187351	2505	46187194	46189481	overlapStart	157	6	46183634	46191037	inside	3035
1006	X	1601	118636746	118637971	11050	118635987	118637394	overlapEnd	577	6355	118635947	118638042	inside	71

## Sheet: Encode CHIP analysis
Table S2. Analysis of transcriptional factor's ChIP-seq peak's overlap with H3K4me1 peaks in the HCT116 cell line as identified by the ENCODE project.
Antibody or target protein	Replicate number	fraction of loci that overlapped with H3K4me1 regions
ATF3 (sc-188)	2	0.408403
ATF3 (sc-188)	1	0.566885
CBX3 (sc-101004)	2	0.385426
CBX3 (sc-101004)	1	0.47812
CEBPB (sc-150)	2	0.462304
CEBPB (sc-150)	1	0.487656
CTCF (sc-5916)	2	0.064512
CTCF (sc-5916)	1	0.0622597
ELF1 (sc-631)	2	0.214649
ELF1 (sc-631)	1	0.138342
EGR1 (sc-110)	2	0.408667
EGR1 (sc-110)	1	0.34171
FOSL1 (sc-183)	2	0.533179
FOSL1 (sc-183)	1	0.621015
JUND (sc-74)	2	0.607344
JUND (sc-74)	1	0.652074
MAX (sc-197)	2	0.442321
MAX (sc-197)	1	0.417658
NRSF	2	0.0373469
NRSF	1	0.026691
Pol2-4H8 (ab5408)	2	0.296322
Pol2-4H8 (ab5408)	1	0.229474
RAD21 (ab992)	2	0.0713724
RAD21 (ab992)	1	0.0720745
SP1 (sc-17824)	2	0.585621
SP1 (sc-17824)	1	0.574729
SRF (sc-335)	2	0.489678
SRF (sc-335)	1	0.455175
SIN3AK20 (sc-994)	2	0.560624
SIN3AK20 (sc-994)	1	0.445959
TEAD4 (sc-101184)	2	0.718112
TEAD4 (sc-101184)	1	0.703451
USF1 (sc-229)	2	0.204356
USF1 (sc-229)	1	0.252769
YY1 (sc-281)	2	0.207628
YY1 (sc-281)	1	0.11289
ZBTB33 (sc-23871)	2	0.0957929
ZBTB33 (sc-23871)	1	0.247418
KMT2D (MLL2)		0.874143
